# Supplementary material for: Multiomics Analysis of Neuroblastoma Cells Reveals a Diversity of Malignant Transformations
Source: Front Cell Dev Biol. 2021 Sep 7;9:727353. doi: 10.3389/fcell.2021.727353 (PMC8452964; doi:10.3389/fcell.2021.727353)
Supplement: Supplementary file 2 [file Table_1.XLSX]

## Sheet: Table S1
Supplementary information Table S1: hmTOP-seq and uTOP-seq sequencing statistics
# nReads_Library - number of reads sequenced (millions)
# nReads_Mapped - number of reads mapped (millions)
# perReads - percent of reads starting from a CG site
# identCG_X - number of identified CGs (millions) with coverage X or more
# coverage - mean coverage of identified CGs (identification threshold - 1)
modification	cell	condition	sample	nReads_Library	nReads_Mapped	perReads_CG	identCG_1	identCG_5	coverage
5hmCG	SK-N-BE(2)	Hypoxia	R1	29	23.8	88	4.4	0.9	3.7
5hmCG	SK-N-BE(2)	Hypoxia	R2	28.1	22.6	88	4.2	0.8	3.6
5hmCG	SK-N-BE(2)	Hypoxia	Control	0.3	0.2	18	0	0	1.3
5hmCG	SK-N-BE(2)	Normoxia	R1	32.5	26.5	88	4.2	0.9	4.1
5hmCG	SK-N-BE(2)	Normoxia	R2	27.8	22.9	86	4	0.8	3.7
5hmCG	SK-N-BE(2)	Normoxia	Control	0.7	0.5	13	0	0	1.5
5hmCG	BE(2)-M17	Hypoxia	R1	55.9	42.9	88	4.7	1.6	5.9
5hmCG	BE(2)-M17	Hypoxia	R2	50.8	40	90	4.6	1.6	5.8
5hmCG	BE(2)-M17	Hypoxia	Control	0.3	0.2	11	0	0	1.9
5hmCG	BE(2)-M17	Normoxia	R1	45.2	36.4	91	3.7	1.5	6.4
5hmCG	BE(2)-M17	Normoxia	R2	64.7	51.5	92	3.8	1.9	8.1
5hmCG	BE(2)-M17	Normoxia	Control	0.5	0.3	11	0	0	2.2
5hmCG	BE(2)-C	Hypoxia	R1	30.3	23.8	84	3.9	0.9	3.9
5hmCG	BE(2)-C	Hypoxia	R2	26.8	20.5	85	3.7	0.7	3.7
5hmCG	BE(2)-C	Hypoxia	Control	0.3	0.2	14	0	0	1.4
5hmCG	BE(2)-C	Normoxia	R1	33.3	25.9	84	3.3	0.9	4.7
5hmCG	BE(2)-C	Normoxia	R2	25.2	19.7	83	3.4	0.7	3.7
5hmCG	BE(2)-C	Normoxia	Control	0.7	0.4	12	0	0	1.7
5hmCG	LA-N-1	Hypoxia	R1	26.3	21.7	86	2.7	0.7	4.6
5hmCG	LA-N-1	Hypoxia	R2	28	23.1	88	2.9	0.8	4.7
5hmCG	LA-N-1	Hypoxia	Control	0.3	0.2	14	0	0	1.9
5hmCG	LA-N-1	Normoxia	R1	26.1	21.3	85	2.2	0.7	4.9
5hmCG	LA-N-1	Normoxia	R2	26.6	21.7	85	2.2	0.7	4.9
5hmCG	LA-N-1	Normoxia	Control	0.6	0.4	13	0	0	2.6
5hmCG	LA1-55n	Hypoxia	R1	28.3	21.7	83	3	0.8	4.1
5hmCG	LA1-55n	Hypoxia	R2	29.9	23.5	84	3.1	0.9	4.4
5hmCG	LA1-55n	Hypoxia	Control	0.5	0.3	14	0	0	2
5hmCG	LA1-55n	Normoxia	R1	24.8	19.2	83	2.3	0.7	4.6
5hmCG	LA1-55n	Normoxia	R2	25	19.3	83	2.4	0.7	4.4
5hmCG	LA1-55n	Normoxia	Control	0.7	0.4	13	0	0	2.2
5hmCG	LA1-5s	Hypoxia	R1	29.5	23	89	3	0.8	5
5hmCG	LA1-5s	Hypoxia	R2	30.5	23.9	89	3	0.9	5
5hmCG	LA1-5s	Hypoxia	Control	0.3	0.2	13	0	0	1.8
5hmCG	LA1-5s	Normoxia	R1	23.7	18.3	88	2.4	0.7	4.8
5hmCG	LA1-5s	Normoxia	R2	23.7	19	89	2.5	0.7	4.9
5hmCG	LA1-5s	Normoxia	Control	0.6	0.4	13	0	0	2
uCG	SK-N-BE(2)	Normoxia	R1	29	16.5	87.3	4.8	0.7	2.7
uCG	SK-N-BE(2)	Normoxia	R2	29.9	15.3	84.7	4.6	0.6	2.6
uCG	BE(2)-M17	Normoxia	R1	28	16.4	87.3	4.9	0.7	2.6
uCG	BE(2)-M17	Normoxia	R2	27.9	14.8	85.4	4.6	0.6	2.5
uCG	BE(2)-C	Normoxia	R1	24.3	15.2	86.2	5.4	0.5	2.2
uCG	BE(2)-C	Normoxia	R2	29.1	16.2	84.2	5.5	0.5	2.3
uCG	LA-N-1	Normoxia	R1	28.1	16.4	89.4	5.4	0.7	2.5
uCG	LA-N-1	Normoxia	R2	32.1	19	90.9	5.9	0.9	2.7
uCG	LA1-55n	Normoxia	R1	27.3	16.6	87.2	5.5	0.5	2.4
uCG	LA1-55n	Normoxia	R2	24.6	13.7	84.3	4.9	0.3	2.1
uCG	LA1-5s	Normoxia	R1	28.7	17.4	89.7	5.7	0.6	2.4
uCG	LA1-5s	Normoxia	R2	28.6	17.3	89.6	5.7	0.6	2.5
