# Supplementary material for: Multiomics Analysis of Neuroblastoma Cells Reveals a Diversity of Malignant Transformations
Source: Front Cell Dev Biol. 2021 Sep 7;9:727353. doi: 10.3389/fcell.2021.727353 (PMC8452964; doi:10.3389/fcell.2021.727353)
Supplement: Supplementary file 3 [file Table_2.xlsx]

## Sheet: Sheet1
# Supplemental TableS2: Gene list of the 5hmC gain and loss signatures of the SK-N-BE(2) and LA-N-1 groups
cell_group	condition	gene
LA-N-1	5hmC gain	ABCD1
LA-N-1	5hmC gain	ABCG5
LA-N-1	5hmC gain	ABHD14B
LA-N-1	5hmC gain	ABHD8
LA-N-1	5hmC gain	ABLIM2
LA-N-1	5hmC gain	ABR
LA-N-1	5hmC gain	AC004080.3
LA-N-1	5hmC gain	AC005258.1
LA-N-1	5hmC gain	AC005551.1
LA-N-1	5hmC gain	AC005833.1
LA-N-1	5hmC gain	AC008687.1
LA-N-1	5hmC gain	AC009014.1
LA-N-1	5hmC gain	AC009477.2
LA-N-1	5hmC gain	AC011475.1
LA-N-1	5hmC gain	AC012531.3
LA-N-1	5hmC gain	AC018445.1
LA-N-1	5hmC gain	AC018709.1
LA-N-1	5hmC gain	AC019294.1
LA-N-1	5hmC gain	AC020934.3
LA-N-1	5hmC gain	AC022498.1
LA-N-1	5hmC gain	AC023055.1
LA-N-1	5hmC gain	AC037459.1
LA-N-1	5hmC gain	AC051649.2
LA-N-1	5hmC gain	AC072022.1
LA-N-1	5hmC gain	AC087477.1
LA-N-1	5hmC gain	AC092073.1
LA-N-1	5hmC gain	AC092384.1
LA-N-1	5hmC gain	AC092964.2
LA-N-1	5hmC gain	AC104841.2
LA-N-1	5hmC gain	AC131097.2
LA-N-1	5hmC gain	AC136297.1
LA-N-1	5hmC gain	ACADS
LA-N-1	5hmC gain	ACAN
LA-N-1	5hmC gain	ACAP2
LA-N-1	5hmC gain	ACKR3
LA-N-1	5hmC gain	ACOT7
LA-N-1	5hmC gain	ACTG1
LA-N-1	5hmC gain	ACTL8
LA-N-1	5hmC gain	ACVR2B
LA-N-1	5hmC gain	ADAMTS2
LA-N-1	5hmC gain	ADAMTS9
LA-N-1	5hmC gain	ADAMTSL2
LA-N-1	5hmC gain	ADAMTSL4
LA-N-1	5hmC gain	ADAP1
LA-N-1	5hmC gain	ADCY4
LA-N-1	5hmC gain	ADCY5
LA-N-1	5hmC gain	ADCY9
LA-N-1	5hmC gain	ADGRA1
LA-N-1	5hmC gain	ADGRB1
LA-N-1	5hmC gain	ADGRD1
LA-N-1	5hmC gain	ADGRD2
LA-N-1	5hmC gain	ADPRHL1
LA-N-1	5hmC gain	ADRA2B
LA-N-1	5hmC gain	AFF1
LA-N-1	5hmC gain	AFF2
LA-N-1	5hmC gain	AGAP1
LA-N-1	5hmC gain	AGO2
LA-N-1	5hmC gain	AGPAT3
LA-N-1	5hmC gain	AGXT
LA-N-1	5hmC gain	AHRR
LA-N-1	5hmC gain	AIRE
LA-N-1	5hmC gain	AK3
LA-N-1	5hmC gain	AK4
LA-N-1	5hmC gain	AKIRIN1
LA-N-1	5hmC gain	AL031590.1
LA-N-1	5hmC gain	AL035681.1
LA-N-1	5hmC gain	AL096870.1
LA-N-1	5hmC gain	AL160276.1
LA-N-1	5hmC gain	AL162231.1
LA-N-1	5hmC gain	AL354761.2
LA-N-1	5hmC gain	AL354898.1
LA-N-1	5hmC gain	AL356356.1
LA-N-1	5hmC gain	AL360181.1
LA-N-1	5hmC gain	AL441883.1
LA-N-1	5hmC gain	AL583828.1
LA-N-1	5hmC gain	AL589739.1
LA-N-1	5hmC gain	AL590822.2
LA-N-1	5hmC gain	AL591025.1
LA-N-1	5hmC gain	AL603965.1
LA-N-1	5hmC gain	AL645608.1
LA-N-1	5hmC gain	AL807752.6
LA-N-1	5hmC gain	AL929554.1
LA-N-1	5hmC gain	ALDH3A1
LA-N-1	5hmC gain	ALDOA
LA-N-1	5hmC gain	ALLC
LA-N-1	5hmC gain	ALOXE3
LA-N-1	5hmC gain	AMIGO1
LA-N-1	5hmC gain	AMIGO3
LA-N-1	5hmC gain	AMZ1
LA-N-1	5hmC gain	ANAPC16
LA-N-1	5hmC gain	ANGEL2
LA-N-1	5hmC gain	ANKLE1
LA-N-1	5hmC gain	ANKRD11
LA-N-1	5hmC gain	ANKRD34A
LA-N-1	5hmC gain	ANKRD37
LA-N-1	5hmC gain	ANKRD61
LA-N-1	5hmC gain	ANKRD65
LA-N-1	5hmC gain	ANO7
LA-N-1	5hmC gain	ANXA8L2
LA-N-1	5hmC gain	AP001055.1
LA-N-1	5hmC gain	AP003071.5
LA-N-1	5hmC gain	AP003733.1
LA-N-1	5hmC gain	AP1M2
LA-N-1	5hmC gain	APBA2
LA-N-1	5hmC gain	APOA5
LA-N-1	5hmC gain	APOBR
LA-N-1	5hmC gain	AQP1
LA-N-1	5hmC gain	ARHGAP27
LA-N-1	5hmC gain	ARHGAP36
LA-N-1	5hmC gain	ARHGAP4
LA-N-1	5hmC gain	ARHGDIA
LA-N-1	5hmC gain	ARHGEF16
LA-N-1	5hmC gain	ARHGEF19
LA-N-1	5hmC gain	ARHGEF39
LA-N-1	5hmC gain	ARHGEF4
LA-N-1	5hmC gain	ARID1B
LA-N-1	5hmC gain	ARL14EP
LA-N-1	5hmC gain	ARMCX3
LA-N-1	5hmC gain	ART5
LA-N-1	5hmC gain	ARTN
LA-N-1	5hmC gain	ARX
LA-N-1	5hmC gain	AS3MT
LA-N-1	5hmC gain	ASAH2B
LA-N-1	5hmC gain	ASB12
LA-N-1	5hmC gain	ASB13
LA-N-1	5hmC gain	ASGR1
LA-N-1	5hmC gain	ASIC4
LA-N-1	5hmC gain	ASPG
LA-N-1	5hmC gain	ASPSCR1
LA-N-1	5hmC gain	ATG9A
LA-N-1	5hmC gain	ATG9B
LA-N-1	5hmC gain	ATOH1
LA-N-1	5hmC gain	ATP11A
LA-N-1	5hmC gain	ATP4B
LA-N-1	5hmC gain	ATP6V1C2
LA-N-1	5hmC gain	AVL9
LA-N-1	5hmC gain	AVP
LA-N-1	5hmC gain	AZIN2
LA-N-1	5hmC gain	B4GAT1
LA-N-1	5hmC gain	BAIAP2
LA-N-1	5hmC gain	BARHL1
LA-N-1	5hmC gain	BARHL2
LA-N-1	5hmC gain	BCKDK
LA-N-1	5hmC gain	BCL2
LA-N-1	5hmC gain	BCOR
LA-N-1	5hmC gain	BDH1
LA-N-1	5hmC gain	BECN2
LA-N-1	5hmC gain	BEGAIN
LA-N-1	5hmC gain	BEST4
LA-N-1	5hmC gain	BICDL2
LA-N-1	5hmC gain	BIRC7
LA-N-1	5hmC gain	BLACE
LA-N-1	5hmC gain	BNIP3
LA-N-1	5hmC gain	BOK
LA-N-1	5hmC gain	BOLA2B
LA-N-1	5hmC gain	BRD3
LA-N-1	5hmC gain	BRF1
LA-N-1	5hmC gain	BRS3
LA-N-1	5hmC gain	BRSK2
LA-N-1	5hmC gain	BTBD6
LA-N-1	5hmC gain	C10orf128
LA-N-1	5hmC gain	C11orf87
LA-N-1	5hmC gain	C11orf95
LA-N-1	5hmC gain	C14orf180
LA-N-1	5hmC gain	C15orf62
LA-N-1	5hmC gain	C1QL1
LA-N-1	5hmC gain	C1QL3
LA-N-1	5hmC gain	C1QL4
LA-N-1	5hmC gain	C1orf127
LA-N-1	5hmC gain	C1orf194
LA-N-1	5hmC gain	C1orf232
LA-N-1	5hmC gain	C1orf50
LA-N-1	5hmC gain	C21orf2
LA-N-1	5hmC gain	C21orf33
LA-N-1	5hmC gain	C22orf15
LA-N-1	5hmC gain	C2CD4A
LA-N-1	5hmC gain	C2CD4B
LA-N-1	5hmC gain	C2CD4C
LA-N-1	5hmC gain	C2orf54
LA-N-1	5hmC gain	C2orf68
LA-N-1	5hmC gain	C3orf70
LA-N-1	5hmC gain	C4orf50
LA-N-1	5hmC gain	C6orf223
LA-N-1	5hmC gain	C6orf52
LA-N-1	5hmC gain	C7orf50
LA-N-1	5hmC gain	C8G
LA-N-1	5hmC gain	C9orf172
LA-N-1	5hmC gain	C9orf24
LA-N-1	5hmC gain	C9orf50
LA-N-1	5hmC gain	CA12
LA-N-1	5hmC gain	CA5A
LA-N-1	5hmC gain	CA9
LA-N-1	5hmC gain	CABP1
LA-N-1	5hmC gain	CABP7
LA-N-1	5hmC gain	CACNA1E
LA-N-1	5hmC gain	CACNA1G
LA-N-1	5hmC gain	CACNA1H
LA-N-1	5hmC gain	CACNA2D2
LA-N-1	5hmC gain	CACNA2D4
LA-N-1	5hmC gain	CALHM3
LA-N-1	5hmC gain	CALML3
LA-N-1	5hmC gain	CALML5
LA-N-1	5hmC gain	CAMK2B
LA-N-1	5hmC gain	CAMTA1
LA-N-1	5hmC gain	CANX
LA-N-1	5hmC gain	CARD19
LA-N-1	5hmC gain	CASZ1
LA-N-1	5hmC gain	CAVIN3
LA-N-1	5hmC gain	CBFA2T3
LA-N-1	5hmC gain	CBY3
LA-N-1	5hmC gain	CCDC117
LA-N-1	5hmC gain	CCDC142
LA-N-1	5hmC gain	CCDC159
LA-N-1	5hmC gain	CCDC177
LA-N-1	5hmC gain	CCDC184
LA-N-1	5hmC gain	CCDC185
LA-N-1	5hmC gain	CCDC85C
LA-N-1	5hmC gain	CCDC87
LA-N-1	5hmC gain	CCNA1
LA-N-1	5hmC gain	CCND1
LA-N-1	5hmC gain	CCND2
LA-N-1	5hmC gain	CD300A
LA-N-1	5hmC gain	CD5
LA-N-1	5hmC gain	CD7
LA-N-1	5hmC gain	CDH22
LA-N-1	5hmC gain	CDH23
LA-N-1	5hmC gain	CDH3
LA-N-1	5hmC gain	CDHR1
LA-N-1	5hmC gain	CDHR2
LA-N-1	5hmC gain	CDKN1C
LA-N-1	5hmC gain	CEBPA
LA-N-1	5hmC gain	CELF4
LA-N-1	5hmC gain	CES4A
LA-N-1	5hmC gain	CFAP46
LA-N-1	5hmC gain	CFAP65
LA-N-1	5hmC gain	CFAP74
LA-N-1	5hmC gain	CFAP99
LA-N-1	5hmC gain	CH25H
LA-N-1	5hmC gain	CHAC2
LA-N-1	5hmC gain	CHAT
LA-N-1	5hmC gain	CHCHD5
LA-N-1	5hmC gain	CHFR
LA-N-1	5hmC gain	CHP2
LA-N-1	5hmC gain	CHRNA4
LA-N-1	5hmC gain	CHRNG
LA-N-1	5hmC gain	CHST2
LA-N-1	5hmC gain	CHST8
LA-N-1	5hmC gain	CIB4
LA-N-1	5hmC gain	CIR1
LA-N-1	5hmC gain	CKMT1A
LA-N-1	5hmC gain	CLDN3
LA-N-1	5hmC gain	CLDN9
LA-N-1	5hmC gain	CLEC4G
LA-N-1	5hmC gain	CLIC1
LA-N-1	5hmC gain	CLINT1
LA-N-1	5hmC gain	CLSTN3
LA-N-1	5hmC gain	CLVS1
LA-N-1	5hmC gain	CMTM5
LA-N-1	5hmC gain	CNBP
LA-N-1	5hmC gain	CNPY1
LA-N-1	5hmC gain	CNR2
LA-N-1	5hmC gain	COCH
LA-N-1	5hmC gain	COG8
LA-N-1	5hmC gain	COG8
LA-N-1	5hmC gain	COL17A1
LA-N-1	5hmC gain	COL18A1
LA-N-1	5hmC gain	COL23A1
LA-N-1	5hmC gain	COL2A1
LA-N-1	5hmC gain	COL8A2
LA-N-1	5hmC gain	COL9A3
LA-N-1	5hmC gain	COLCA2
LA-N-1	5hmC gain	COLEC11
LA-N-1	5hmC gain	COPRS
LA-N-1	5hmC gain	COPS7A
LA-N-1	5hmC gain	COX19
LA-N-1	5hmC gain	COX4I2
LA-N-1	5hmC gain	CPNE5
LA-N-1	5hmC gain	CPTP
LA-N-1	5hmC gain	CPZ
LA-N-1	5hmC gain	CRACR2B
LA-N-1	5hmC gain	CRLF1
LA-N-1	5hmC gain	CROCC2
LA-N-1	5hmC gain	CRTC1
LA-N-1	5hmC gain	CRYBA2
LA-N-1	5hmC gain	CSF3
LA-N-1	5hmC gain	CSNK1D
LA-N-1	5hmC gain	CST11
LA-N-1	5hmC gain	CTBP1
LA-N-1	5hmC gain	CTBP2
LA-N-1	5hmC gain	CTDSP1
LA-N-1	5hmC gain	CTIF
LA-N-1	5hmC gain	CTSB
LA-N-1	5hmC gain	CTXN1
LA-N-1	5hmC gain	CUX2
LA-N-1	5hmC gain	CXCL14
LA-N-1	5hmC gain	CXCR4
LA-N-1	5hmC gain	CYP26A1
LA-N-1	5hmC gain	CYP26B1
LA-N-1	5hmC gain	CYP2A7
LA-N-1	5hmC gain	CYP2W1
LA-N-1	5hmC gain	CYP39A1
LA-N-1	5hmC gain	CYP4V2
LA-N-1	5hmC gain	CYP4X1
LA-N-1	5hmC gain	CYS1
LA-N-1	5hmC gain	CYTH3
LA-N-1	5hmC gain	DAZAP1
LA-N-1	5hmC gain	DCAF12L1
LA-N-1	5hmC gain	DCAF12L2
LA-N-1	5hmC gain	DCHS2
LA-N-1	5hmC gain	DDIT4L
LA-N-1	5hmC gain	DDN
LA-N-1	5hmC gain	DDX51
LA-N-1	5hmC gain	DENND2A
LA-N-1	5hmC gain	DENND3
LA-N-1	5hmC gain	DES
LA-N-1	5hmC gain	DGKQ
LA-N-1	5hmC gain	DHCR7
LA-N-1	5hmC gain	DHH
LA-N-1	5hmC gain	DIP2C
LA-N-1	5hmC gain	DIS3L2
LA-N-1	5hmC gain	DLG4
LA-N-1	5hmC gain	DLGAP2
LA-N-1	5hmC gain	DLX6
LA-N-1	5hmC gain	DMRTA1
LA-N-1	5hmC gain	DNAH10
LA-N-1	5hmC gain	DNAH2
LA-N-1	5hmC gain	DNAJB1
LA-N-1	5hmC gain	DNAJB13
LA-N-1	5hmC gain	DNAJB9
LA-N-1	5hmC gain	DNAJC14
LA-N-1	5hmC gain	DNAJC22
LA-N-1	5hmC gain	DNMT3A
LA-N-1	5hmC gain	DOK1
LA-N-1	5hmC gain	DOK7
LA-N-1	5hmC gain	DPP4
LA-N-1	5hmC gain	DPPA3
LA-N-1	5hmC gain	DPYSL5
LA-N-1	5hmC gain	DSE
LA-N-1	5hmC gain	DUOX2
LA-N-1	5hmC gain	DUOXA2
LA-N-1	5hmC gain	DUSP12
LA-N-1	5hmC gain	DXO
LA-N-1	5hmC gain	DYSF
LA-N-1	5hmC gain	E2F6
LA-N-1	5hmC gain	ECE2
LA-N-1	5hmC gain	ECHS1
LA-N-1	5hmC gain	EDA
LA-N-1	5hmC gain	EDF1
LA-N-1	5hmC gain	EEF1A1
LA-N-1	5hmC gain	EEFSEC
LA-N-1	5hmC gain	EFCC1
LA-N-1	5hmC gain	EFNA3
LA-N-1	5hmC gain	EGLN3
LA-N-1	5hmC gain	EGR2
LA-N-1	5hmC gain	EGR4
LA-N-1	5hmC gain	EID2B
LA-N-1	5hmC gain	EID3
LA-N-1	5hmC gain	EIPR1
LA-N-1	5hmC gain	ELFN1
LA-N-1	5hmC gain	ELP2
LA-N-1	5hmC gain	EMC7
LA-N-1	5hmC gain	EMX2
LA-N-1	5hmC gain	ENO1
LA-N-1	5hmC gain	ENOPH1
LA-N-1	5hmC gain	ENTPD2
LA-N-1	5hmC gain	EPPK1
LA-N-1	5hmC gain	ERICH1
LA-N-1	5hmC gain	ESPN
LA-N-1	5hmC gain	ESPNL
LA-N-1	5hmC gain	ESX1
LA-N-1	5hmC gain	ETFBKMT
LA-N-1	5hmC gain	EVA1B
LA-N-1	5hmC gain	EVX1
LA-N-1	5hmC gain	EXD3
LA-N-1	5hmC gain	EXOC3
LA-N-1	5hmC gain	EXOC3L1
LA-N-1	5hmC gain	F10
LA-N-1	5hmC gain	F12
LA-N-1	5hmC gain	FAAP20
LA-N-1	5hmC gain	FABP3
LA-N-1	5hmC gain	FAM110C
LA-N-1	5hmC gain	FAM149A
LA-N-1	5hmC gain	FAM162A
LA-N-1	5hmC gain	FAM167A
LA-N-1	5hmC gain	FAM174B
LA-N-1	5hmC gain	FAM178B
LA-N-1	5hmC gain	FAM181A
LA-N-1	5hmC gain	FAM182B
LA-N-1	5hmC gain	FAM193A
LA-N-1	5hmC gain	FAM19A5
LA-N-1	5hmC gain	FAM20C
LA-N-1	5hmC gain	FAM216A
LA-N-1	5hmC gain	FAM236A
LA-N-1	5hmC gain	FAM236C
LA-N-1	5hmC gain	FAM26F
LA-N-1	5hmC gain	FAM43A
LA-N-1	5hmC gain	FAM43B
LA-N-1	5hmC gain	FAM47E-STBD1
LA-N-1	5hmC gain	FAM53A
LA-N-1	5hmC gain	FAM69B
LA-N-1	5hmC gain	FAM71A
LA-N-1	5hmC gain	FAM71E2
LA-N-1	5hmC gain	FAM78A
LA-N-1	5hmC gain	FAM81A
LA-N-1	5hmC gain	FAM86B1
LA-N-1	5hmC gain	FARP1
LA-N-1	5hmC gain	FBLL1
LA-N-1	5hmC gain	FBLN2
LA-N-1	5hmC gain	FBRSL1
LA-N-1	5hmC gain	FBXL12
LA-N-1	5hmC gain	FBXO16
LA-N-1	5hmC gain	FCN2
LA-N-1	5hmC gain	FCN3
LA-N-1	5hmC gain	FDFT1
LA-N-1	5hmC gain	FERD3L
LA-N-1	5hmC gain	FEV
LA-N-1	5hmC gain	FEZF2
LA-N-1	5hmC gain	FFAR3
LA-N-1	5hmC gain	FGD5
LA-N-1	5hmC gain	FGF17
LA-N-1	5hmC gain	FGF19
LA-N-1	5hmC gain	FGF3
LA-N-1	5hmC gain	FGFR3
LA-N-1	5hmC gain	FGFR4
LA-N-1	5hmC gain	FHOD3
LA-N-1	5hmC gain	FIBIN
LA-N-1	5hmC gain	FIGLA
LA-N-1	5hmC gain	FITM1
LA-N-1	5hmC gain	FKBP5
LA-N-1	5hmC gain	FKBP6
LA-N-1	5hmC gain	FLT4
LA-N-1	5hmC gain	FMNL1
LA-N-1	5hmC gain	FOXD4
LA-N-1	5hmC gain	FOXF2
LA-N-1	5hmC gain	FOXH1
LA-N-1	5hmC gain	FOXN3
LA-N-1	5hmC gain	FP565260.2
LA-N-1	5hmC gain	FP565260.4
LA-N-1	5hmC gain	FP565260.6
LA-N-1	5hmC gain	FSCN1
LA-N-1	5hmC gain	FSCN2
LA-N-1	5hmC gain	FSTL4
LA-N-1	5hmC gain	FTCD
LA-N-1	5hmC gain	FUS
LA-N-1	5hmC gain	FUT11
LA-N-1	5hmC gain	FUT7
LA-N-1	5hmC gain	FZD1
LA-N-1	5hmC gain	FZD2
LA-N-1	5hmC gain	FZD5
LA-N-1	5hmC gain	FZD7
LA-N-1	5hmC gain	G3BP1
LA-N-1	5hmC gain	GABRD
LA-N-1	5hmC gain	GAGE12C
LA-N-1	5hmC gain	GAL3ST2
LA-N-1	5hmC gain	GALK1
LA-N-1	5hmC gain	GALNT2
LA-N-1	5hmC gain	GALNT8
LA-N-1	5hmC gain	GALNT9
LA-N-1	5hmC gain	GALR2
LA-N-1	5hmC gain	GAPDH
LA-N-1	5hmC gain	GAS6
LA-N-1	5hmC gain	GATA4
LA-N-1	5hmC gain	GATA5
LA-N-1	5hmC gain	GBGT1
LA-N-1	5hmC gain	GCK
LA-N-1	5hmC gain	GDF6
LA-N-1	5hmC gain	GDNF
LA-N-1	5hmC gain	GET4
LA-N-1	5hmC gain	GFI1
LA-N-1	5hmC gain	GFRA4
LA-N-1	5hmC gain	GGN
LA-N-1	5hmC gain	GGT5
LA-N-1	5hmC gain	GGTLC1
LA-N-1	5hmC gain	GIPR
LA-N-1	5hmC gain	GJA4
LA-N-1	5hmC gain	GJD2
LA-N-1	5hmC gain	GJD3
LA-N-1	5hmC gain	GLI2
LA-N-1	5hmC gain	GLIS1
LA-N-1	5hmC gain	GMPPB
LA-N-1	5hmC gain	GNA12
LA-N-1	5hmC gain	GNAT1
LA-N-1	5hmC gain	GOLGA8A
LA-N-1	5hmC gain	GPC1
LA-N-1	5hmC gain	GPI
LA-N-1	5hmC gain	GPR12
LA-N-1	5hmC gain	GPR139
LA-N-1	5hmC gain	GPR146
LA-N-1	5hmC gain	GPR148
LA-N-1	5hmC gain	GPR15
LA-N-1	5hmC gain	GPR160
LA-N-1	5hmC gain	GPR162
LA-N-1	5hmC gain	GPR20
LA-N-1	5hmC gain	GPR52
LA-N-1	5hmC gain	GPR78
LA-N-1	5hmC gain	GRAMD4
LA-N-1	5hmC gain	GRHL3
LA-N-1	5hmC gain	GRID2IP
LA-N-1	5hmC gain	GRIN1
LA-N-1	5hmC gain	GRIP2
LA-N-1	5hmC gain	GRK1
LA-N-1	5hmC gain	GRK4
LA-N-1	5hmC gain	GRK7
LA-N-1	5hmC gain	GRM2
LA-N-1	5hmC gain	GRM4
LA-N-1	5hmC gain	GRM6
LA-N-1	5hmC gain	GRP
LA-N-1	5hmC gain	GSDMD
LA-N-1	5hmC gain	GSE1
LA-N-1	5hmC gain	GSX2
LA-N-1	5hmC gain	GUCA1A
LA-N-1	5hmC gain	GUCY2D
LA-N-1	5hmC gain	H2AFB2
LA-N-1	5hmC gain	HAND1
LA-N-1	5hmC gain	HBQ1
LA-N-1	5hmC gain	HDAC3
LA-N-1	5hmC gain	HDAC4
LA-N-1	5hmC gain	HDHD5
LA-N-1	5hmC gain	HEPACAM
LA-N-1	5hmC gain	HERC5
LA-N-1	5hmC gain	HES3
LA-N-1	5hmC gain	HES6
LA-N-1	5hmC gain	HFE2
LA-N-1	5hmC gain	HGFAC
LA-N-1	5hmC gain	HGH1
LA-N-1	5hmC gain	HGNC:18790
LA-N-1	5hmC gain	HID1
LA-N-1	5hmC gain	HIST1H2AD
LA-N-1	5hmC gain	HIST1H2BI
LA-N-1	5hmC gain	HIST1H3E
LA-N-1	5hmC gain	HIST1H3H
LA-N-1	5hmC gain	HIST1H4L
LA-N-1	5hmC gain	HIST2H3C
LA-N-1	5hmC gain	HK2
LA-N-1	5hmC gain	HMGCS1
LA-N-1	5hmC gain	HMX1
LA-N-1	5hmC gain	HMX2
LA-N-1	5hmC gain	HNF1A
LA-N-1	5hmC gain	HNRNPA3
LA-N-1	5hmC gain	HNRNPF
LA-N-1	5hmC gain	HNRNPH1
LA-N-1	5hmC gain	HNRNPM
LA-N-1	5hmC gain	HOPX
LA-N-1	5hmC gain	HOXA10
LA-N-1	5hmC gain	HOXA13
LA-N-1	5hmC gain	HOXA3
LA-N-1	5hmC gain	HOXA9
LA-N-1	5hmC gain	HOXB3
LA-N-1	5hmC gain	HOXB6
LA-N-1	5hmC gain	HOXB8
LA-N-1	5hmC gain	HOXC10
LA-N-1	5hmC gain	HOXD1
LA-N-1	5hmC gain	HOXD10
LA-N-1	5hmC gain	HOXD11
LA-N-1	5hmC gain	HOXD9
LA-N-1	5hmC gain	HP1BP3
LA-N-1	5hmC gain	HPCA
LA-N-1	5hmC gain	HPCAL1
LA-N-1	5hmC gain	HPCAL4
LA-N-1	5hmC gain	HR
LA-N-1	5hmC gain	HRAS
LA-N-1	5hmC gain	HS3ST1
LA-N-1	5hmC gain	HSF1
LA-N-1	5hmC gain	HSFX2
LA-N-1	5hmC gain	HSPA1A
LA-N-1	5hmC gain	HSPA6
LA-N-1	5hmC gain	HSPB3
LA-N-1	5hmC gain	HSPE1-MOB4
LA-N-1	5hmC gain	HTR1A
LA-N-1	5hmC gain	HTR5A
LA-N-1	5hmC gain	HTR6
LA-N-1	5hmC gain	HTRA3
LA-N-1	5hmC gain	HYAL1
LA-N-1	5hmC gain	HYAL2
LA-N-1	5hmC gain	IAH1
LA-N-1	5hmC gain	IDH3G
LA-N-1	5hmC gain	IDUA
LA-N-1	5hmC gain	IFFO1
LA-N-1	5hmC gain	IFITM1
LA-N-1	5hmC gain	IGF1R
LA-N-1	5hmC gain	IGF2
LA-N-1	5hmC gain	IHH
LA-N-1	5hmC gain	IL17B
LA-N-1	5hmC gain	IL22RA2
LA-N-1	5hmC gain	IMP4
LA-N-1	5hmC gain	ING1
LA-N-1	5hmC gain	INHA
LA-N-1	5hmC gain	INPP5A
LA-N-1	5hmC gain	INPP5E
LA-N-1	5hmC gain	INS-IGF2
LA-N-1	5hmC gain	INSIG1
LA-N-1	5hmC gain	INSM2
LA-N-1	5hmC gain	IQSEC1
LA-N-1	5hmC gain	IQSEC3
LA-N-1	5hmC gain	IRF7
LA-N-1	5hmC gain	IRS2
LA-N-1	5hmC gain	IRX2
LA-N-1	5hmC gain	IRX6
LA-N-1	5hmC gain	ISL2
LA-N-1	5hmC gain	ISLR2
LA-N-1	5hmC gain	ISOC2
LA-N-1	5hmC gain	ISYNA1
LA-N-1	5hmC gain	ITGB2
LA-N-1	5hmC gain	ITM2A
LA-N-1	5hmC gain	ITPK1
LA-N-1	5hmC gain	ITPKA
LA-N-1	5hmC gain	ITPRIPL2
LA-N-1	5hmC gain	IZUMO4
LA-N-1	5hmC gain	JAKMIP3
LA-N-1	5hmC gain	JMY
LA-N-1	5hmC gain	JUN
LA-N-1	5hmC gain	KANK4
LA-N-1	5hmC gain	KAZN
LA-N-1	5hmC gain	KBTBD7
LA-N-1	5hmC gain	KCNA3
LA-N-1	5hmC gain	KCNAB2
LA-N-1	5hmC gain	KCNH2
LA-N-1	5hmC gain	KCNH6
LA-N-1	5hmC gain	KCNK10
LA-N-1	5hmC gain	KCNK9
LA-N-1	5hmC gain	KCNQ1
LA-N-1	5hmC gain	KCNQ2
LA-N-1	5hmC gain	KCNS2
LA-N-1	5hmC gain	KCNT1
LA-N-1	5hmC gain	KCTD12
LA-N-1	5hmC gain	KCTD4
LA-N-1	5hmC gain	KDM4B
LA-N-1	5hmC gain	KDM6A
LA-N-1	5hmC gain	KDM6B
LA-N-1	5hmC gain	KIAA1522
LA-N-1	5hmC gain	KIAA2013
LA-N-1	5hmC gain	KIF17
LA-N-1	5hmC gain	KIF1A
LA-N-1	5hmC gain	KIF21B
LA-N-1	5hmC gain	KIF26A
LA-N-1	5hmC gain	KIF26B
LA-N-1	5hmC gain	KIFC2
LA-N-1	5hmC gain	KISS1R
LA-N-1	5hmC gain	KLF13
LA-N-1	5hmC gain	KLF16
LA-N-1	5hmC gain	KLF6
LA-N-1	5hmC gain	KLHDC7A
LA-N-1	5hmC gain	KLHL17
LA-N-1	5hmC gain	KLHL24
LA-N-1	5hmC gain	KLHL29
LA-N-1	5hmC gain	KLHL40
LA-N-1	5hmC gain	KLRB1
LA-N-1	5hmC gain	KMT5B
LA-N-1	5hmC gain	KNCN
LA-N-1	5hmC gain	KNDC1
LA-N-1	5hmC gain	KRT4
LA-N-1	5hmC gain	KRTAP10-12
LA-N-1	5hmC gain	KRTAP10-4
LA-N-1	5hmC gain	KRTAP10-7
LA-N-1	5hmC gain	KRTAP10-9
LA-N-1	5hmC gain	KRTAP16-1
LA-N-1	5hmC gain	KRTAP2-1
LA-N-1	5hmC gain	KRTAP2-3
LA-N-1	5hmC gain	KRTAP6-2
LA-N-1	5hmC gain	L1CAM
LA-N-1	5hmC gain	L3HYPDH
LA-N-1	5hmC gain	LACC1
LA-N-1	5hmC gain	LACTBL1
LA-N-1	5hmC gain	LAMTOR5
LA-N-1	5hmC gain	LARGE2
LA-N-1	5hmC gain	LBX2
LA-N-1	5hmC gain	LCE2B
LA-N-1	5hmC gain	LCN12
LA-N-1	5hmC gain	LCN15
LA-N-1	5hmC gain	LCN2
LA-N-1	5hmC gain	LCN8
LA-N-1	5hmC gain	LDHA
LA-N-1	5hmC gain	LDLRAD4
LA-N-1	5hmC gain	LENEP
LA-N-1	5hmC gain	LENG8
LA-N-1	5hmC gain	LGI3
LA-N-1	5hmC gain	LHPP
LA-N-1	5hmC gain	LHX5
LA-N-1	5hmC gain	LIMS2
LA-N-1	5hmC gain	LIN7B
LA-N-1	5hmC gain	LINC00094
LA-N-1	5hmC gain	LINC00282
LA-N-1	5hmC gain	LINGO1
LA-N-1	5hmC gain	LINGO3
LA-N-1	5hmC gain	LMAN2
LA-N-1	5hmC gain	LMF1
LA-N-1	5hmC gain	LMNTD2
LA-N-1	5hmC gain	LMX1A
LA-N-1	5hmC gain	LOXL3
LA-N-1	5hmC gain	LPIN1
LA-N-1	5hmC gain	LRP5
LA-N-1	5hmC gain	LRRC26
LA-N-1	5hmC gain	LRRC27
LA-N-1	5hmC gain	LRRC3
LA-N-1	5hmC gain	LRRC30
LA-N-1	5hmC gain	LRRC43
LA-N-1	5hmC gain	LRRC47
LA-N-1	5hmC gain	LRTM2
LA-N-1	5hmC gain	LSP1
LA-N-1	5hmC gain	LTC4S
LA-N-1	5hmC gain	LUC7L3
LA-N-1	5hmC gain	MAB21L1
LA-N-1	5hmC gain	MACROD1
LA-N-1	5hmC gain	MAD1L1
LA-N-1	5hmC gain	MAD2L1BP
LA-N-1	5hmC gain	MAFB
LA-N-1	5hmC gain	MAFK
LA-N-1	5hmC gain	MAGIX
LA-N-1	5hmC gain	MAMDC4
LA-N-1	5hmC gain	MAML3
LA-N-1	5hmC gain	MAP3K11
LA-N-1	5hmC gain	MARK2
LA-N-1	5hmC gain	MARS2
LA-N-1	5hmC gain	MATN1
LA-N-1	5hmC gain	MATR3
LA-N-1	5hmC gain	MATR3
LA-N-1	5hmC gain	MCCD1
LA-N-1	5hmC gain	MCF2L
LA-N-1	5hmC gain	MCIDAS
LA-N-1	5hmC gain	MCM4
LA-N-1	5hmC gain	MEGF6
LA-N-1	5hmC gain	MELTF
LA-N-1	5hmC gain	MEPCE
LA-N-1	5hmC gain	MEX3B
LA-N-1	5hmC gain	MFAP2
LA-N-1	5hmC gain	MFSD10
LA-N-1	5hmC gain	MKRN1
LA-N-1	5hmC gain	MLLT1
LA-N-1	5hmC gain	MLPH
LA-N-1	5hmC gain	MMEL1
LA-N-1	5hmC gain	MNT
LA-N-1	5hmC gain	MOB2
LA-N-1	5hmC gain	MOB4
LA-N-1	5hmC gain	MOGAT3
LA-N-1	5hmC gain	MORF4L1
LA-N-1	5hmC gain	MORN1
LA-N-1	5hmC gain	MOS
LA-N-1	5hmC gain	MPDU1
LA-N-1	5hmC gain	MPO
LA-N-1	5hmC gain	MPPED1
LA-N-1	5hmC gain	MRGPRG
LA-N-1	5hmC gain	MROH6
LA-N-1	5hmC gain	MRPL23
LA-N-1	5hmC gain	MRPL36
LA-N-1	5hmC gain	MSANTD1
LA-N-1	5hmC gain	MSC
LA-N-1	5hmC gain	MSL2
LA-N-1	5hmC gain	MSMO1
LA-N-1	5hmC gain	MUC21
LA-N-1	5hmC gain	MUC3A
LA-N-1	5hmC gain	MUC5AC
LA-N-1	5hmC gain	MUC5B
LA-N-1	5hmC gain	MYL3
LA-N-1	5hmC gain	MYO7B
LA-N-1	5hmC gain	MYOD1
LA-N-1	5hmC gain	MYT1L
LA-N-1	5hmC gain	N4BP3
LA-N-1	5hmC gain	NAGS
LA-N-1	5hmC gain	NAT8L
LA-N-1	5hmC gain	NBPF12
LA-N-1	5hmC gain	NCBP2
LA-N-1	5hmC gain	NCL
LA-N-1	5hmC gain	NCOR2
LA-N-1	5hmC gain	NCS1
LA-N-1	5hmC gain	NDN
LA-N-1	5hmC gain	NDRG1
LA-N-1	5hmC gain	NDUFA4L2
LA-N-1	5hmC gain	NDUFS5
LA-N-1	5hmC gain	NECAB2
LA-N-1	5hmC gain	NECTIN1
LA-N-1	5hmC gain	NEDD9
LA-N-1	5hmC gain	NEIL2
LA-N-1	5hmC gain	NEK4
LA-N-1	5hmC gain	NELFA
LA-N-1	5hmC gain	NEU4
LA-N-1	5hmC gain	NEUROG3
LA-N-1	5hmC gain	NFATC1
LA-N-1	5hmC gain	NKAIN4
LA-N-1	5hmC gain	NKX2-4
LA-N-1	5hmC gain	NKX2-5
LA-N-1	5hmC gain	NKX6-1
LA-N-1	5hmC gain	NKX6-3
LA-N-1	5hmC gain	NMI
LA-N-1	5hmC gain	NMUR1
LA-N-1	5hmC gain	NOL4L
LA-N-1	5hmC gain	NONO
LA-N-1	5hmC gain	NPAS4
LA-N-1	5hmC gain	NPR3
LA-N-1	5hmC gain	NPW
LA-N-1	5hmC gain	NR4A1
LA-N-1	5hmC gain	NR5A2
LA-N-1	5hmC gain	NRN1
LA-N-1	5hmC gain	NRP2
LA-N-1	5hmC gain	NSUN5
LA-N-1	5hmC gain	NT5C1A
LA-N-1	5hmC gain	NTMT1
LA-N-1	5hmC gain	NTNG2
LA-N-1	5hmC gain	NTSR1
LA-N-1	5hmC gain	NUDT18
LA-N-1	5hmC gain	NUP210
LA-N-1	5hmC gain	OAZ1
LA-N-1	5hmC gain	OBSCN
LA-N-1	5hmC gain	OBSCN-AS1
LA-N-1	5hmC gain	OBSL1
LA-N-1	5hmC gain	OCA2
LA-N-1	5hmC gain	OLIG2
LA-N-1	5hmC gain	ONECUT2
LA-N-1	5hmC gain	OPN4
LA-N-1	5hmC gain	OPRL1
LA-N-1	5hmC gain	OR10G9
LA-N-1	5hmC gain	OR14I1
LA-N-1	5hmC gain	OR1C1
LA-N-1	5hmC gain	OR2T8
LA-N-1	5hmC gain	OR2V2
LA-N-1	5hmC gain	OR51S1
LA-N-1	5hmC gain	OR52W1
LA-N-1	5hmC gain	OR5I1
LA-N-1	5hmC gain	OR6S1
LA-N-1	5hmC gain	OR8J1
LA-N-1	5hmC gain	OSTM1
LA-N-1	5hmC gain	OTOF
LA-N-1	5hmC gain	OTUB1
LA-N-1	5hmC gain	OTUD6B
LA-N-1	5hmC gain	OVOL3
LA-N-1	5hmC gain	P2RY1
LA-N-1	5hmC gain	P4HA1
LA-N-1	5hmC gain	P4HA2
LA-N-1	5hmC gain	PACSIN3
LA-N-1	5hmC gain	PANK3
LA-N-1	5hmC gain	PAPD7
LA-N-1	5hmC gain	PAQR9
LA-N-1	5hmC gain	PASD1
LA-N-1	5hmC gain	PAX1
LA-N-1	5hmC gain	PAX9
LA-N-1	5hmC gain	PCBP3
LA-N-1	5hmC gain	PCDH8
LA-N-1	5hmC gain	PCDHB10
LA-N-1	5hmC gain	PCDHB8
LA-N-1	5hmC gain	PCGF3
LA-N-1	5hmC gain	PCSK4
LA-N-1	5hmC gain	PCSK6
LA-N-1	5hmC gain	PDCD1
LA-N-1	5hmC gain	PDCD6
LA-N-1	5hmC gain	PDE4C
LA-N-1	5hmC gain	PDE6B
LA-N-1	5hmC gain	PDE6C
LA-N-1	5hmC gain	PDE6H
LA-N-1	5hmC gain	PDK1
LA-N-1	5hmC gain	PDLIM2
LA-N-1	5hmC gain	PDZD11
LA-N-1	5hmC gain	PDZD4
LA-N-1	5hmC gain	PEPD
LA-N-1	5hmC gain	PER1
LA-N-1	5hmC gain	PERM1
LA-N-1	5hmC gain	PERP
LA-N-1	5hmC gain	PF4V1
LA-N-1	5hmC gain	PFKFB3
LA-N-1	5hmC gain	PFKFB4
LA-N-1	5hmC gain	PFKL
LA-N-1	5hmC gain	PFKP
LA-N-1	5hmC gain	PGAM1
LA-N-1	5hmC gain	PGK1
LA-N-1	5hmC gain	PHYHIP
LA-N-1	5hmC gain	PI16
LA-N-1	5hmC gain	PIEZO1
LA-N-1	5hmC gain	PIGX
LA-N-1	5hmC gain	PIGZ
LA-N-1	5hmC gain	PIK3IP1
LA-N-1	5hmC gain	PINK1
LA-N-1	5hmC gain	PIP4K2C
LA-N-1	5hmC gain	PITX1
LA-N-1	5hmC gain	PITX2
LA-N-1	5hmC gain	PKM
LA-N-1	5hmC gain	PLA2G2E
LA-N-1	5hmC gain	PLA2G2F
LA-N-1	5hmC gain	PLB1
LA-N-1	5hmC gain	PLCB2
LA-N-1	5hmC gain	PLCD1
LA-N-1	5hmC gain	PLCH2
LA-N-1	5hmC gain	PLEC
LA-N-1	5hmC gain	PLOD2
LA-N-1	5hmC gain	PLPP2
LA-N-1	5hmC gain	PLXNA1
LA-N-1	5hmC gain	PLXNA3
LA-N-1	5hmC gain	PLXNB3
LA-N-1	5hmC gain	PMEPA1
LA-N-1	5hmC gain	PNCK
LA-N-1	5hmC gain	PNMA6B
LA-N-1	5hmC gain	PNMA6D
LA-N-1	5hmC gain	PNPLA7
LA-N-1	5hmC gain	PODXL2
LA-N-1	5hmC gain	POLN
LA-N-1	5hmC gain	POLR2A
LA-N-1	5hmC gain	POLR3D
LA-N-1	5hmC gain	POM121L2
LA-N-1	5hmC gain	POTEJ
LA-N-1	5hmC gain	POU3F1
LA-N-1	5hmC gain	POU4F1
LA-N-1	5hmC gain	POU4F2
LA-N-1	5hmC gain	POU4F3
LA-N-1	5hmC gain	PPARGC1B
LA-N-1	5hmC gain	PPEF2
LA-N-1	5hmC gain	PPM1J
LA-N-1	5hmC gain	PPP1R26
LA-N-1	5hmC gain	PPP1R3G
LA-N-1	5hmC gain	PPP2R2C
LA-N-1	5hmC gain	PQLC1
LA-N-1	5hmC gain	PRDM13
LA-N-1	5hmC gain	PRDM16
LA-N-1	5hmC gain	PRDM8
LA-N-1	5hmC gain	PRF1
LA-N-1	5hmC gain	PRICKLE3
LA-N-1	5hmC gain	PRKAG2
LA-N-1	5hmC gain	PRKCE
LA-N-1	5hmC gain	PRKCZ
LA-N-1	5hmC gain	PRLH
LA-N-1	5hmC gain	PRLHR
LA-N-1	5hmC gain	PRM1
LA-N-1	5hmC gain	PRM3
LA-N-1	5hmC gain	PROB1
LA-N-1	5hmC gain	PROZ
LA-N-1	5hmC gain	PRPH
LA-N-1	5hmC gain	PRPS1
LA-N-1	5hmC gain	PRPS1L1
LA-N-1	5hmC gain	PRR26
LA-N-1	5hmC gain	PRRC2B
LA-N-1	5hmC gain	PRSS16
LA-N-1	5hmC gain	PRSS51
LA-N-1	5hmC gain	PSD4
LA-N-1	5hmC gain	PSMG4
LA-N-1	5hmC gain	PSTPIP1
LA-N-1	5hmC gain	PTCHD3
LA-N-1	5hmC gain	PTCRA
LA-N-1	5hmC gain	PTDSS2
LA-N-1	5hmC gain	PTF1A
LA-N-1	5hmC gain	PTGES3
LA-N-1	5hmC gain	PTH2
LA-N-1	5hmC gain	PTK6
LA-N-1	5hmC gain	PTP4A3
LA-N-1	5hmC gain	PTPRN2
LA-N-1	5hmC gain	PUM2
LA-N-1	5hmC gain	PWWP2B
LA-N-1	5hmC gain	PXDN
LA-N-1	5hmC gain	PYDC1
LA-N-1	5hmC gain	R3HDM4
LA-N-1	5hmC gain	RAB3A
LA-N-1	5hmC gain	RAB44
LA-N-1	5hmC gain	RABGGTA
LA-N-1	5hmC gain	RADIL
LA-N-1	5hmC gain	RAI1
LA-N-1	5hmC gain	RALGDS
LA-N-1	5hmC gain	RAMP1
LA-N-1	5hmC gain	RAP1GAP2
LA-N-1	5hmC gain	RASA3
LA-N-1	5hmC gain	RASGEF1C
LA-N-1	5hmC gain	RASL12
LA-N-1	5hmC gain	RASSF10
LA-N-1	5hmC gain	RASSF7
LA-N-1	5hmC gain	RBM14
LA-N-1	5hmC gain	RBM14-RBM4
LA-N-1	5hmC gain	RBM8A
LA-N-1	5hmC gain	RBP1
LA-N-1	5hmC gain	RBP4
LA-N-1	5hmC gain	RBPMS2
LA-N-1	5hmC gain	RCOR2
LA-N-1	5hmC gain	RDH5
LA-N-1	5hmC gain	REEP6
LA-N-1	5hmC gain	REM2
LA-N-1	5hmC gain	RESP18
LA-N-1	5hmC gain	RFLNA
LA-N-1	5hmC gain	RGS12
LA-N-1	5hmC gain	RGS14
LA-N-1	5hmC gain	RGS4
LA-N-1	5hmC gain	RGS9BP
LA-N-1	5hmC gain	RHBG
LA-N-1	5hmC gain	RHOBTB2
LA-N-1	5hmC gain	RHPN1
LA-N-1	5hmC gain	RIMBP3
LA-N-1	5hmC gain	RIPOR3
LA-N-1	5hmC gain	RNASEH2A
LA-N-1	5hmC gain	RND2
LA-N-1	5hmC gain	RNF112
LA-N-1	5hmC gain	RNF113B
LA-N-1	5hmC gain	RNF123
LA-N-1	5hmC gain	RNF128
LA-N-1	5hmC gain	RNF165
LA-N-1	5hmC gain	RNF168
LA-N-1	5hmC gain	RNF208
LA-N-1	5hmC gain	RNF4
LA-N-1	5hmC gain	RP11-467N20.5
LA-N-1	5hmC gain	RPAP3
LA-N-1	5hmC gain	RPH3AL
LA-N-1	5hmC gain	RPL21
LA-N-1	5hmC gain	RPP21
LA-N-1	5hmC gain	RPP25
LA-N-1	5hmC gain	RPRML
LA-N-1	5hmC gain	RPS17
LA-N-1	5hmC gain	RPS6KA2
LA-N-1	5hmC gain	RPS7
LA-N-1	5hmC gain	RPTOR
LA-N-1	5hmC gain	RRM2
LA-N-1	5hmC gain	RRP12
LA-N-1	5hmC gain	RS1
LA-N-1	5hmC gain	RSPH4A
LA-N-1	5hmC gain	RSPH9
LA-N-1	5hmC gain	RTBDN
LA-N-1	5hmC gain	RTL6
LA-N-1	5hmC gain	RTN2
LA-N-1	5hmC gain	RTP5
LA-N-1	5hmC gain	RUFY4
LA-N-1	5hmC gain	RUSC1
LA-N-1	5hmC gain	RXRA
LA-N-1	5hmC gain	S100P
LA-N-1	5hmC gain	SAMD1
LA-N-1	5hmC gain	SAMD11
LA-N-1	5hmC gain	SARNP
LA-N-1	5hmC gain	SCARB1
LA-N-1	5hmC gain	SCART1
LA-N-1	5hmC gain	SCD
LA-N-1	5hmC gain	SCGB3A1
LA-N-1	5hmC gain	SCN4A
LA-N-1	5hmC gain	SCNN1D
LA-N-1	5hmC gain	SCRT1
LA-N-1	5hmC gain	SCUBE1
LA-N-1	5hmC gain	SDK1
LA-N-1	5hmC gain	SDK2
LA-N-1	5hmC gain	SEC61G
LA-N-1	5hmC gain	SELENOH
LA-N-1	5hmC gain	SEMA4B
LA-N-1	5hmC gain	SEMA4C
LA-N-1	5hmC gain	SEMA5B
LA-N-1	5hmC gain	SERINC1
LA-N-1	5hmC gain	SERPINB6
LA-N-1	5hmC gain	SFPQ
LA-N-1	5hmC gain	SFTPC
LA-N-1	5hmC gain	SH2D5
LA-N-1	5hmC gain	SH2D6
LA-N-1	5hmC gain	SH3BP4
LA-N-1	5hmC gain	SH3D21
LA-N-1	5hmC gain	SH3TC1
LA-N-1	5hmC gain	SH3YL1
LA-N-1	5hmC gain	SHANK2
LA-N-1	5hmC gain	SHC2
LA-N-1	5hmC gain	SHROOM2
LA-N-1	5hmC gain	SIRT3
LA-N-1	5hmC gain	SIX3
LA-N-1	5hmC gain	SIX6
LA-N-1	5hmC gain	SKI
LA-N-1	5hmC gain	SKOR1
LA-N-1	5hmC gain	SLC11A2
LA-N-1	5hmC gain	SLC12A5
LA-N-1	5hmC gain	SLC16A3
LA-N-1	5hmC gain	SLC17A9
LA-N-1	5hmC gain	SLC18A3
LA-N-1	5hmC gain	SLC19A1
LA-N-1	5hmC gain	SLC1A7
LA-N-1	5hmC gain	SLC22A1
LA-N-1	5hmC gain	SLC22A7
LA-N-1	5hmC gain	SLC26A1
LA-N-1	5hmC gain	SLC28A1
LA-N-1	5hmC gain	SLC2A1
LA-N-1	5hmC gain	SLC32A1
LA-N-1	5hmC gain	SLC35D3
LA-N-1	5hmC gain	SLC37A1
LA-N-1	5hmC gain	SLC38A5
LA-N-1	5hmC gain	SLC39A12
LA-N-1	5hmC gain	SLC39A2
LA-N-1	5hmC gain	SLC39A5
LA-N-1	5hmC gain	SLC45A4
LA-N-1	5hmC gain	SLC4A3
LA-N-1	5hmC gain	SLC51A
LA-N-1	5hmC gain	SLC5A11
LA-N-1	5hmC gain	SLC5A2
LA-N-1	5hmC gain	SLC6A12
LA-N-1	5hmC gain	SLC6A3
LA-N-1	5hmC gain	SLC9A3
LA-N-1	5hmC gain	SLCO4A1
LA-N-1	5hmC gain	SMAD7
LA-N-1	5hmC gain	SMAD9
LA-N-1	5hmC gain	SMARCD3
LA-N-1	5hmC gain	SMIM1
LA-N-1	5hmC gain	SMIM10L2A
LA-N-1	5hmC gain	SMIM10L2B
LA-N-1	5hmC gain	SMIM24
LA-N-1	5hmC gain	SMOC2
LA-N-1	5hmC gain	SMUG1
LA-N-1	5hmC gain	SNED1
LA-N-1	5hmC gain	SNRNP27
LA-N-1	5hmC gain	SNX18
LA-N-1	5hmC gain	SNX25
LA-N-1	5hmC gain	SNX5
LA-N-1	5hmC gain	SOCS1
LA-N-1	5hmC gain	SOCS2
LA-N-1	5hmC gain	SOGA3
LA-N-1	5hmC gain	SOGA3
LA-N-1	5hmC gain	SOHLH1
LA-N-1	5hmC gain	SORCS2
LA-N-1	5hmC gain	SOWAHC
LA-N-1	5hmC gain	SOWAHD
LA-N-1	5hmC gain	SOX15
LA-N-1	5hmC gain	SOX18
LA-N-1	5hmC gain	SOX8
LA-N-1	5hmC gain	SP6
LA-N-1	5hmC gain	SP9
LA-N-1	5hmC gain	SPAG4
LA-N-1	5hmC gain	SPATC1
LA-N-1	5hmC gain	SPEG
LA-N-1	5hmC gain	SPIRE2
LA-N-1	5hmC gain	SPNS3
LA-N-1	5hmC gain	SPO11
LA-N-1	5hmC gain	SPON2
LA-N-1	5hmC gain	SPOPL
LA-N-1	5hmC gain	SPRY1
LA-N-1	5hmC gain	SPTBN5
LA-N-1	5hmC gain	SQLE
LA-N-1	5hmC gain	SRM
LA-N-1	5hmC gain	SRMS
LA-N-1	5hmC gain	SRPK3
LA-N-1	5hmC gain	SRRT
LA-N-1	5hmC gain	SRSF3
LA-N-1	5hmC gain	SRSF7
LA-N-1	5hmC gain	SS18L2
LA-N-1	5hmC gain	SSBP3
LA-N-1	5hmC gain	SSTR3
LA-N-1	5hmC gain	SSTR5
LA-N-1	5hmC gain	ST14
LA-N-1	5hmC gain	ST8SIA2
LA-N-1	5hmC gain	STAB1
LA-N-1	5hmC gain	STBD1
LA-N-1	5hmC gain	STIP1
LA-N-1	5hmC gain	STK24
LA-N-1	5hmC gain	STK25
LA-N-1	5hmC gain	STK32C
LA-N-1	5hmC gain	STMND1
LA-N-1	5hmC gain	STOX2
LA-N-1	5hmC gain	STPG3
LA-N-1	5hmC gain	STPG4
LA-N-1	5hmC gain	STPG4
LA-N-1	5hmC gain	SUN1
LA-N-1	5hmC gain	SYNPO
LA-N-1	5hmC gain	SYT3
LA-N-1	5hmC gain	SYTL1
LA-N-1	5hmC gain	TAF1
LA-N-1	5hmC gain	TAS2R7
LA-N-1	5hmC gain	TBC1D29
LA-N-1	5hmC gain	TBL1X
LA-N-1	5hmC gain	TBL1XR1
LA-N-1	5hmC gain	TBX2
LA-N-1	5hmC gain	TBX3
LA-N-1	5hmC gain	TCF15
LA-N-1	5hmC gain	TCF21
LA-N-1	5hmC gain	TCF23
LA-N-1	5hmC gain	TCHH
LA-N-1	5hmC gain	TCIRG1
LA-N-1	5hmC gain	TDRP
LA-N-1	5hmC gain	TEAD3
LA-N-1	5hmC gain	TEKT4
LA-N-1	5hmC gain	TERT
LA-N-1	5hmC gain	TEX29
LA-N-1	5hmC gain	TEX30
LA-N-1	5hmC gain	TFAP2B
LA-N-1	5hmC gain	TFEB
LA-N-1	5hmC gain	TFRC
LA-N-1	5hmC gain	THEG
LA-N-1	5hmC gain	TIGD4
LA-N-1	5hmC gain	TKTL1
LA-N-1	5hmC gain	TLNRD1
LA-N-1	5hmC gain	TLX2
LA-N-1	5hmC gain	TLX3
LA-N-1	5hmC gain	TM2D3
LA-N-1	5hmC gain	TMCO3
LA-N-1	5hmC gain	TMEM105
LA-N-1	5hmC gain	TMEM121
LA-N-1	5hmC gain	TMEM121B
LA-N-1	5hmC gain	TMEM129
LA-N-1	5hmC gain	TMEM151A
LA-N-1	5hmC gain	TMEM170B
LA-N-1	5hmC gain	TMEM176A
LA-N-1	5hmC gain	TMEM179
LA-N-1	5hmC gain	TMEM181
LA-N-1	5hmC gain	TMEM184A
LA-N-1	5hmC gain	TMEM201
LA-N-1	5hmC gain	TMEM203
LA-N-1	5hmC gain	TMEM210
LA-N-1	5hmC gain	TMEM255A
LA-N-1	5hmC gain	TMEM255B
LA-N-1	5hmC gain	TMEM30B
LA-N-1	5hmC gain	TMEM37
LA-N-1	5hmC gain	TMEM88
LA-N-1	5hmC gain	TMIE
LA-N-1	5hmC gain	TMPRSS4-AS1
LA-N-1	5hmC gain	TNFAIP3
LA-N-1	5hmC gain	TNFRSF4
LA-N-1	5hmC gain	TNFSF11
LA-N-1	5hmC gain	TNK2
LA-N-1	5hmC gain	TNNC2
LA-N-1	5hmC gain	TNNT3
LA-N-1	5hmC gain	TOMM20
LA-N-1	5hmC gain	TP53I13
LA-N-1	5hmC gain	TP73
LA-N-1	5hmC gain	TPBG
LA-N-1	5hmC gain	TPO
LA-N-1	5hmC gain	TPPP3
LA-N-1	5hmC gain	TPRA1
LA-N-1	5hmC gain	TPSD1
LA-N-1	5hmC gain	TRAPPC12
LA-N-1	5hmC gain	TRAPPC2L
LA-N-1	5hmC gain	TRAPPC3
LA-N-1	5hmC gain	TRAPPC9
LA-N-1	5hmC gain	TRIL
LA-N-1	5hmC gain	TRIM29
LA-N-1	5hmC gain	TRIO
LA-N-1	5hmC gain	TRPM2
LA-N-1	5hmC gain	TRPM5
LA-N-1	5hmC gain	TSHZ1
LA-N-1	5hmC gain	TSNARE1
LA-N-1	5hmC gain	TSPAN4
LA-N-1	5hmC gain	TSPAN9
LA-N-1	5hmC gain	TSPEAR
LA-N-1	5hmC gain	TSTA3
LA-N-1	5hmC gain	TSTD1
LA-N-1	5hmC gain	TTC7A
LA-N-1	5hmC gain	TTL
LA-N-1	5hmC gain	TTLL10
LA-N-1	5hmC gain	TTLL8
LA-N-1	5hmC gain	TTYH3
LA-N-1	5hmC gain	TUSC5
LA-N-1	5hmC gain	TXNDC5
LA-N-1	5hmC gain	TXNIP
LA-N-1	5hmC gain	TXNL4A
LA-N-1	5hmC gain	TYMP
LA-N-1	5hmC gain	UCKL1
LA-N-1	5hmC gain	UGT8
LA-N-1	5hmC gain	UNC5A
LA-N-1	5hmC gain	UNC93A
LA-N-1	5hmC gain	UNC93B1
LA-N-1	5hmC gain	UPB1
LA-N-1	5hmC gain	UQCRH
LA-N-1	5hmC gain	UROC1
LA-N-1	5hmC gain	USH1C
LA-N-1	5hmC gain	USP11
LA-N-1	5hmC gain	USP17L17
LA-N-1	5hmC gain	USP22
LA-N-1	5hmC gain	USP42
LA-N-1	5hmC gain	UVSSA
LA-N-1	5hmC gain	VAV2
LA-N-1	5hmC gain	VEGFA
LA-N-1	5hmC gain	VGLL4
LA-N-1	5hmC gain	VMO1
LA-N-1	5hmC gain	VSIG8
LA-N-1	5hmC gain	VWA3B
LA-N-1	5hmC gain	VWA5B2
LA-N-1	5hmC gain	WDR6
LA-N-1	5hmC gain	WFDC1
LA-N-1	5hmC gain	WFDC2
LA-N-1	5hmC gain	WISP1
LA-N-1	5hmC gain	WNK2
LA-N-1	5hmC gain	WNT3A
LA-N-1	5hmC gain	WNT6
LA-N-1	5hmC gain	WNT7A
LA-N-1	5hmC gain	WNT8B
LA-N-1	5hmC gain	WNT9A
LA-N-1	5hmC gain	XIRP1
LA-N-1	5hmC gain	XPO1
LA-N-1	5hmC gain	XXYLT1
LA-N-1	5hmC gain	YJEFN3
LA-N-1	5hmC gain	YWHAE
LA-N-1	5hmC gain	YY1AP1
LA-N-1	5hmC gain	ZADH2
LA-N-1	5hmC gain	ZAP70
LA-N-1	5hmC gain	ZBP1
LA-N-1	5hmC gain	ZBTB42
LA-N-1	5hmC gain	ZC3H3
LA-N-1	5hmC gain	ZDHHC11B
LA-N-1	5hmC gain	ZDHHC22
LA-N-1	5hmC gain	ZFAND1
LA-N-1	5hmC gain	ZFAND2B
LA-N-1	5hmC gain	ZFHX3
LA-N-1	5hmC gain	ZFP36L2
LA-N-1	5hmC gain	ZFR2
LA-N-1	5hmC gain	ZFYVE28
LA-N-1	5hmC gain	ZG16B
LA-N-1	5hmC gain	ZIC1
LA-N-1	5hmC gain	ZIC4
LA-N-1	5hmC gain	ZIK1
LA-N-1	5hmC gain	ZMIZ1
LA-N-1	5hmC gain	ZNF140
LA-N-1	5hmC gain	ZNF185
LA-N-1	5hmC gain	ZNF285
LA-N-1	5hmC gain	ZNF292
LA-N-1	5hmC gain	ZNF354A
LA-N-1	5hmC gain	ZNF396
LA-N-1	5hmC gain	ZNF469
LA-N-1	5hmC gain	ZNF514
LA-N-1	5hmC gain	ZNF516
LA-N-1	5hmC gain	ZNF570
LA-N-1	5hmC gain	ZNF579
LA-N-1	5hmC gain	ZNF667
LA-N-1	5hmC gain	ZNF683
LA-N-1	5hmC gain	ZNF74
LA-N-1	5hmC gain	ZNF835
LA-N-1	5hmC gain	ZNF844
LA-N-1	5hmC gain	ZNF98
LA-N-1	5hmC gain	ZNF99
LA-N-1	5hmC gain	ZSCAN2
LA-N-1	5hmC loss	A1CF
LA-N-1	5hmC loss	ABCA13
LA-N-1	5hmC loss	ABCA8
LA-N-1	5hmC loss	ABCF2
LA-N-1	5hmC loss	ABI3BP
LA-N-1	5hmC loss	ABO
LA-N-1	5hmC loss	ABRAXAS2
LA-N-1	5hmC loss	AC002451.1
LA-N-1	5hmC loss	AC004223.3
LA-N-1	5hmC loss	AC007919.2
LA-N-1	5hmC loss	AC008687.4
LA-N-1	5hmC loss	AC008878.3
LA-N-1	5hmC loss	AC009065.1
LA-N-1	5hmC loss	AC009163.2
LA-N-1	5hmC loss	AC010616.1
LA-N-1	5hmC loss	AC011195.2
LA-N-1	5hmC loss	AC011473.4
LA-N-1	5hmC loss	AC011604.2
LA-N-1	5hmC loss	AC011755.1
LA-N-1	5hmC loss	AC012184.2
LA-N-1	5hmC loss	AC019117.3
LA-N-1	5hmC loss	AC020909.1
LA-N-1	5hmC loss	AC022400.6
LA-N-1	5hmC loss	AC025287.4
LA-N-1	5hmC loss	AC067968.1
LA-N-1	5hmC loss	AC073610.2
LA-N-1	5hmC loss	AC073610.3
LA-N-1	5hmC loss	AC079447.1
LA-N-1	5hmC loss	AC087632.1
LA-N-1	5hmC loss	AC093423.3
LA-N-1	5hmC loss	AC098850.4
LA-N-1	5hmC loss	AC104151.1
LA-N-1	5hmC loss	AC233992.2
LA-N-1	5hmC loss	AC243967.1
LA-N-1	5hmC loss	ACAD8
LA-N-1	5hmC loss	ACAD9
LA-N-1	5hmC loss	ACBD3
LA-N-1	5hmC loss	ACO1
LA-N-1	5hmC loss	ACOT4
LA-N-1	5hmC loss	ACOX1
LA-N-1	5hmC loss	ACSBG2
LA-N-1	5hmC loss	ACTL7A
LA-N-1	5hmC loss	ACTR10
LA-N-1	5hmC loss	ADAL
LA-N-1	5hmC loss	ADAM29
LA-N-1	5hmC loss	ADAMTS10
LA-N-1	5hmC loss	ADAMTS20
LA-N-1	5hmC loss	ADAMTSL1
LA-N-1	5hmC loss	ADAMTSL3
LA-N-1	5hmC loss	ADAT1
LA-N-1	5hmC loss	ADCK5
LA-N-1	5hmC loss	ADCY8
LA-N-1	5hmC loss	ADGRB3
LA-N-1	5hmC loss	ADGRL2
LA-N-1	5hmC loss	ADGRL3
LA-N-1	5hmC loss	ADGRL4
LA-N-1	5hmC loss	ADGRV1
LA-N-1	5hmC loss	ADI1
LA-N-1	5hmC loss	ADK
LA-N-1	5hmC loss	AF241726.2
LA-N-1	5hmC loss	AGBL1
LA-N-1	5hmC loss	AGK
LA-N-1	5hmC loss	AGMO
LA-N-1	5hmC loss	AGO3
LA-N-1	5hmC loss	AGO4
LA-N-1	5hmC loss	AHR
LA-N-1	5hmC loss	AJAP1
LA-N-1	5hmC loss	AK5
LA-N-1	5hmC loss	AK9
LA-N-1	5hmC loss	AKR1B10
LA-N-1	5hmC loss	AL049650.1
LA-N-1	5hmC loss	AL049839.2
LA-N-1	5hmC loss	AL133352.1
LA-N-1	5hmC loss	AL160275.1
LA-N-1	5hmC loss	AL645608.2
LA-N-1	5hmC loss	AL672043.1
LA-N-1	5hmC loss	AL772284.2
LA-N-1	5hmC loss	ALB
LA-N-1	5hmC loss	ALG14
LA-N-1	5hmC loss	ALKBH8
LA-N-1	5hmC loss	AMPH
LA-N-1	5hmC loss	ANGPT1
LA-N-1	5hmC loss	ANK3
LA-N-1	5hmC loss	ANKFN1
LA-N-1	5hmC loss	ANKK1
LA-N-1	5hmC loss	ANKRD12
LA-N-1	5hmC loss	ANKRD30A
LA-N-1	5hmC loss	ANKRD7
LA-N-1	5hmC loss	ANKS1B
LA-N-1	5hmC loss	ANO2
LA-N-1	5hmC loss	ANO3
LA-N-1	5hmC loss	ANOS1
LA-N-1	5hmC loss	AP000311.1
LA-N-1	5hmC loss	AP001024.2
LA-N-1	5hmC loss	AP001781.3
LA-N-1	5hmC loss	AP1G1
LA-N-1	5hmC loss	AP1M1
LA-N-1	5hmC loss	AP2B1
LA-N-1	5hmC loss	AP3S2
LA-N-1	5hmC loss	APBA3
LA-N-1	5hmC loss	APEH
LA-N-1	5hmC loss	APOO
LA-N-1	5hmC loss	APPL1
LA-N-1	5hmC loss	AQR
LA-N-1	5hmC loss	ARAP2
LA-N-1	5hmC loss	ARF3
LA-N-1	5hmC loss	ARFGEF2
LA-N-1	5hmC loss	ARHGAP15
LA-N-1	5hmC loss	ARHGAP18
LA-N-1	5hmC loss	ARHGAP6
LA-N-1	5hmC loss	ARHGEF18
LA-N-1	5hmC loss	ASB14
LA-N-1	5hmC loss	ASIC2
LA-N-1	5hmC loss	ASNS
LA-N-1	5hmC loss	ASXL3
LA-N-1	5hmC loss	ATAD3B
LA-N-1	5hmC loss	ATG10
LA-N-1	5hmC loss	ATG2A
LA-N-1	5hmC loss	ATG4C
LA-N-1	5hmC loss	ATP10B
LA-N-1	5hmC loss	ATP12A
LA-N-1	5hmC loss	ATP13A2
LA-N-1	5hmC loss	ATP5L2
LA-N-1	5hmC loss	ATP6V0E1
LA-N-1	5hmC loss	ATP6V1A
LA-N-1	5hmC loss	ATP6V1D
LA-N-1	5hmC loss	ATP8B4
LA-N-1	5hmC loss	ATR
LA-N-1	5hmC loss	ATRNL1
LA-N-1	5hmC loss	ATXN10
LA-N-1	5hmC loss	ATXN2L
LA-N-1	5hmC loss	AVPR1B
LA-N-1	5hmC loss	B3GALNT2
LA-N-1	5hmC loss	BACH1
LA-N-1	5hmC loss	BANK1
LA-N-1	5hmC loss	BARD1
LA-N-1	5hmC loss	BBS9
LA-N-1	5hmC loss	BCDIN3D
LA-N-1	5hmC loss	BCHE
LA-N-1	5hmC loss	BCL6B
LA-N-1	5hmC loss	BECN1
LA-N-1	5hmC loss	BIRC6
LA-N-1	5hmC loss	BLM
LA-N-1	5hmC loss	BNC2
LA-N-1	5hmC loss	BORCS5
LA-N-1	5hmC loss	BPIFC
LA-N-1	5hmC loss	BRAF
LA-N-1	5hmC loss	BRCA1
LA-N-1	5hmC loss	BRINP3
LA-N-1	5hmC loss	BRIP1
LA-N-1	5hmC loss	BSDC1
LA-N-1	5hmC loss	BSPRY
LA-N-1	5hmC loss	BTAF1
LA-N-1	5hmC loss	BTBD1
LA-N-1	5hmC loss	BTG3
LA-N-1	5hmC loss	BVES
LA-N-1	5hmC loss	C11orf80
LA-N-1	5hmC loss	C12orf4
LA-N-1	5hmC loss	C12orf42
LA-N-1	5hmC loss	C14orf80
LA-N-1	5hmC loss	C15orf41
LA-N-1	5hmC loss	C16orf45
LA-N-1	5hmC loss	C16orf96
LA-N-1	5hmC loss	C17orf47
LA-N-1	5hmC loss	C18orf63
LA-N-1	5hmC loss	C1orf185
LA-N-1	5hmC loss	C1orf186
LA-N-1	5hmC loss	C1orf27
LA-N-1	5hmC loss	C1orf43
LA-N-1	5hmC loss	C1orf94
LA-N-1	5hmC loss	C20orf196
LA-N-1	5hmC loss	C2CD3
LA-N-1	5hmC loss	C4orf22
LA-N-1	5hmC loss	C9orf85
LA-N-1	5hmC loss	CACHD1
LA-N-1	5hmC loss	CACNA1A
LA-N-1	5hmC loss	CACNA2D1
LA-N-1	5hmC loss	CACNB2
LA-N-1	5hmC loss	CACNG2
LA-N-1	5hmC loss	CACNG7
LA-N-1	5hmC loss	CADM2
LA-N-1	5hmC loss	CADM4
LA-N-1	5hmC loss	CADPS2
LA-N-1	5hmC loss	CALCB
LA-N-1	5hmC loss	CALN1
LA-N-1	5hmC loss	CAMK2D
LA-N-1	5hmC loss	CAPS2
LA-N-1	5hmC loss	CARD8
LA-N-1	5hmC loss	CASC1
LA-N-1	5hmC loss	CASC3
LA-N-1	5hmC loss	CASC4
LA-N-1	5hmC loss	CASTOR1
LA-N-1	5hmC loss	CATSPER3
LA-N-1	5hmC loss	CBL
LA-N-1	5hmC loss	CBLB
LA-N-1	5hmC loss	CBLC
LA-N-1	5hmC loss	CCDC137
LA-N-1	5hmC loss	CCDC150
LA-N-1	5hmC loss	CCDC17
LA-N-1	5hmC loss	CCDC171
LA-N-1	5hmC loss	CCDC178
LA-N-1	5hmC loss	CCDC182
LA-N-1	5hmC loss	CCDC188
LA-N-1	5hmC loss	CCDC191
LA-N-1	5hmC loss	CCDC68
LA-N-1	5hmC loss	CCDC88A
LA-N-1	5hmC loss	CCDC9
LA-N-1	5hmC loss	CCDC91
LA-N-1	5hmC loss	CCDC94
LA-N-1	5hmC loss	CCL21
LA-N-1	5hmC loss	CCL24
LA-N-1	5hmC loss	CCNB2
LA-N-1	5hmC loss	CCNF
LA-N-1	5hmC loss	CCR3
LA-N-1	5hmC loss	CCSER1
LA-N-1	5hmC loss	CCT8
LA-N-1	5hmC loss	CCT8L2
LA-N-1	5hmC loss	CD200R1L
LA-N-1	5hmC loss	CD300LD
LA-N-1	5hmC loss	CD40
LA-N-1	5hmC loss	CD96
LA-N-1	5hmC loss	CDCA2
LA-N-1	5hmC loss	CDCP1
LA-N-1	5hmC loss	CDH12
LA-N-1	5hmC loss	CDH13
LA-N-1	5hmC loss	CDH18
LA-N-1	5hmC loss	CDH19
LA-N-1	5hmC loss	CDH8
LA-N-1	5hmC loss	CDH9
LA-N-1	5hmC loss	CDHR5
LA-N-1	5hmC loss	CDK5RAP2
LA-N-1	5hmC loss	CDYL2
LA-N-1	5hmC loss	CEACAM16
LA-N-1	5hmC loss	CEACAM20
LA-N-1	5hmC loss	CEBPB
LA-N-1	5hmC loss	CELA3B
LA-N-1	5hmC loss	CENPP
LA-N-1	5hmC loss	CEP112
LA-N-1	5hmC loss	CEP128
LA-N-1	5hmC loss	CEP290
LA-N-1	5hmC loss	CEP57
LA-N-1	5hmC loss	CERKL
LA-N-1	5hmC loss	CFAP47
LA-N-1	5hmC loss	CFH
LA-N-1	5hmC loss	CFHR2
LA-N-1	5hmC loss	CFI
LA-N-1	5hmC loss	CGGBP1
LA-N-1	5hmC loss	CHEK2
LA-N-1	5hmC loss	CHERP
LA-N-1	5hmC loss	CHGB
LA-N-1	5hmC loss	CHMP1A
LA-N-1	5hmC loss	CHODL
LA-N-1	5hmC loss	CHSY3
LA-N-1	5hmC loss	CINP
LA-N-1	5hmC loss	CLASRP
LA-N-1	5hmC loss	CLCA2
LA-N-1	5hmC loss	CLDN5
LA-N-1	5hmC loss	CLIC2
LA-N-1	5hmC loss	CLIP1
LA-N-1	5hmC loss	CLMP
LA-N-1	5hmC loss	CNBD1
LA-N-1	5hmC loss	CNOT1
LA-N-1	5hmC loss	CNTN1
LA-N-1	5hmC loss	CNTN5
LA-N-1	5hmC loss	CNTN6
LA-N-1	5hmC loss	CNTNAP2
LA-N-1	5hmC loss	CNTNAP4
LA-N-1	5hmC loss	CNTRL
LA-N-1	5hmC loss	COG5
LA-N-1	5hmC loss	COG7
LA-N-1	5hmC loss	COL28A1
LA-N-1	5hmC loss	COL4A3
LA-N-1	5hmC loss	COL4A6
LA-N-1	5hmC loss	COL9A1
LA-N-1	5hmC loss	COLGALT1
LA-N-1	5hmC loss	COMMD1
LA-N-1	5hmC loss	COQ10B
LA-N-1	5hmC loss	COQ6
LA-N-1	5hmC loss	COQ7
LA-N-1	5hmC loss	COX15
LA-N-1	5hmC loss	COX6B1
LA-N-1	5hmC loss	CPEB3
LA-N-1	5hmC loss	CPED1
LA-N-1	5hmC loss	CPLX4
LA-N-1	5hmC loss	CPNE3
LA-N-1	5hmC loss	CPNE8
LA-N-1	5hmC loss	CPS1
LA-N-1	5hmC loss	CPSF3
LA-N-1	5hmC loss	CRB1
LA-N-1	5hmC loss	CRELD2
LA-N-1	5hmC loss	CRLF3
LA-N-1	5hmC loss	CRYZL1
LA-N-1	5hmC loss	CSF2RA
LA-N-1	5hmC loss	CSMD2
LA-N-1	5hmC loss	CSMD3
LA-N-1	5hmC loss	CSNK1G1
LA-N-1	5hmC loss	CST8
LA-N-1	5hmC loss	CTCF
LA-N-1	5hmC loss	CTDSPL2
LA-N-1	5hmC loss	CTNNA2
LA-N-1	5hmC loss	CTNNA3
LA-N-1	5hmC loss	CTU2
LA-N-1	5hmC loss	CUL2
LA-N-1	5hmC loss	CWC25
LA-N-1	5hmC loss	CWC27
LA-N-1	5hmC loss	CWF19L1
LA-N-1	5hmC loss	CXorf49
LA-N-1	5hmC loss	CYB5D2
LA-N-1	5hmC loss	CYB5R3
LA-N-1	5hmC loss	CYB5RL
LA-N-1	5hmC loss	CYP2D6
LA-N-1	5hmC loss	CYP8B1
LA-N-1	5hmC loss	CYYR1
LA-N-1	5hmC loss	DAAM1
LA-N-1	5hmC loss	DAB1
LA-N-1	5hmC loss	DACH1
LA-N-1	5hmC loss	DAW1
LA-N-1	5hmC loss	DBF4B
LA-N-1	5hmC loss	DBX2
LA-N-1	5hmC loss	DCAF1
LA-N-1	5hmC loss	DCAF15
LA-N-1	5hmC loss	DCAF8L2
LA-N-1	5hmC loss	DCC
LA-N-1	5hmC loss	DCDC1
LA-N-1	5hmC loss	DDX10
LA-N-1	5hmC loss	DDX31
LA-N-1	5hmC loss	DDX50
LA-N-1	5hmC loss	DDX58
LA-N-1	5hmC loss	DEFB136
LA-N-1	5hmC loss	DENND1B
LA-N-1	5hmC loss	DEPDC1B
LA-N-1	5hmC loss	DEPDC5
LA-N-1	5hmC loss	DGKB
LA-N-1	5hmC loss	DGUOK
LA-N-1	5hmC loss	DHX32
LA-N-1	5hmC loss	DHX35
LA-N-1	5hmC loss	DIAPH2
LA-N-1	5hmC loss	DIAPH3
LA-N-1	5hmC loss	DIO2
LA-N-1	5hmC loss	DLC1
LA-N-1	5hmC loss	DLG2
LA-N-1	5hmC loss	DLGAP5
LA-N-1	5hmC loss	DMD
LA-N-1	5hmC loss	DMRT1
LA-N-1	5hmC loss	DNA2
LA-N-1	5hmC loss	DNAH5
LA-N-1	5hmC loss	DNAH8
LA-N-1	5hmC loss	DNAJC18
LA-N-1	5hmC loss	DNAJC9
LA-N-1	5hmC loss	DNASE1L2
LA-N-1	5hmC loss	DNM3
LA-N-1	5hmC loss	DNMT1
LA-N-1	5hmC loss	DNTT
LA-N-1	5hmC loss	DOCK4
LA-N-1	5hmC loss	DPF2
LA-N-1	5hmC loss	DPH1
LA-N-1	5hmC loss	DPP10
LA-N-1	5hmC loss	DPP9
LA-N-1	5hmC loss	DPYD
LA-N-1	5hmC loss	DRD1
LA-N-1	5hmC loss	DRG1
LA-N-1	5hmC loss	DROSHA
LA-N-1	5hmC loss	DSG4
LA-N-1	5hmC loss	DUSP21
LA-N-1	5hmC loss	DYNC2H1
LA-N-1	5hmC loss	DZANK1
LA-N-1	5hmC loss	E2F8
LA-N-1	5hmC loss	EARS2
LA-N-1	5hmC loss	EDARADD
LA-N-1	5hmC loss	EDN3
LA-N-1	5hmC loss	EFCAB3
LA-N-1	5hmC loss	EFHB
LA-N-1	5hmC loss	EFTUD2
LA-N-1	5hmC loss	EHF
LA-N-1	5hmC loss	EIF2A
LA-N-1	5hmC loss	EIF3G
LA-N-1	5hmC loss	EIF4G2
LA-N-1	5hmC loss	EIF4G3
LA-N-1	5hmC loss	ELMO3
LA-N-1	5hmC loss	ELMOD1
LA-N-1	5hmC loss	ELOVL4
LA-N-1	5hmC loss	ELP4
LA-N-1	5hmC loss	EML5
LA-N-1	5hmC loss	ENPP2
LA-N-1	5hmC loss	EPHA6
LA-N-1	5hmC loss	EPS15
LA-N-1	5hmC loss	EPYC
LA-N-1	5hmC loss	ERBB4
LA-N-1	5hmC loss	ERC2
LA-N-1	5hmC loss	ERCC6
LA-N-1	5hmC loss	ERLEC1
LA-N-1	5hmC loss	ESPL1
LA-N-1	5hmC loss	ESRRG
LA-N-1	5hmC loss	ESS2
LA-N-1	5hmC loss	EVC2
LA-N-1	5hmC loss	EXD2
LA-N-1	5hmC loss	EXOC4
LA-N-1	5hmC loss	EXOSC10
LA-N-1	5hmC loss	EYA1
LA-N-1	5hmC loss	EYS
LA-N-1	5hmC loss	F5
LA-N-1	5hmC loss	FAF1
LA-N-1	5hmC loss	FAH
LA-N-1	5hmC loss	FAM104A
LA-N-1	5hmC loss	FAM149B1
LA-N-1	5hmC loss	FAM161A
LA-N-1	5hmC loss	FAM168A
LA-N-1	5hmC loss	FAM171B
LA-N-1	5hmC loss	FAM177A1
LA-N-1	5hmC loss	FAM19A1
LA-N-1	5hmC loss	FAM19A2
LA-N-1	5hmC loss	FAM214A
LA-N-1	5hmC loss	FAM217A
LA-N-1	5hmC loss	FAM227A
LA-N-1	5hmC loss	FAM230A
LA-N-1	5hmC loss	FAM240B
LA-N-1	5hmC loss	FAM69A
LA-N-1	5hmC loss	FAM72B
LA-N-1	5hmC loss	FAM83B
LA-N-1	5hmC loss	FAM92B
LA-N-1	5hmC loss	FANCI
LA-N-1	5hmC loss	FANCM
LA-N-1	5hmC loss	FAR2
LA-N-1	5hmC loss	FBN1
LA-N-1	5hmC loss	FBXL17
LA-N-1	5hmC loss	FBXL20
LA-N-1	5hmC loss	FBXO34
LA-N-1	5hmC loss	FBXO38
LA-N-1	5hmC loss	FBXW2
LA-N-1	5hmC loss	FCHSD2
LA-N-1	5hmC loss	FCRL1
LA-N-1	5hmC loss	FES
LA-N-1	5hmC loss	FGF13
LA-N-1	5hmC loss	FGF21
LA-N-1	5hmC loss	FHIT
LA-N-1	5hmC loss	FLRT3
LA-N-1	5hmC loss	FMN2
LA-N-1	5hmC loss	FNBP4
LA-N-1	5hmC loss	FOLR3
LA-N-1	5hmC loss	FOXB2
LA-N-1	5hmC loss	FOXI2
LA-N-1	5hmC loss	FOXP2
LA-N-1	5hmC loss	FRMD6
LA-N-1	5hmC loss	FSTL5
LA-N-1	5hmC loss	FUBP3
LA-N-1	5hmC loss	GABBR2
LA-N-1	5hmC loss	GABRA5
LA-N-1	5hmC loss	GABRB2
LA-N-1	5hmC loss	GALNT13
LA-N-1	5hmC loss	GALNTL6
LA-N-1	5hmC loss	GANC
LA-N-1	5hmC loss	GAS1
LA-N-1	5hmC loss	GAST
LA-N-1	5hmC loss	GBF1
LA-N-1	5hmC loss	GCNA
LA-N-1	5hmC loss	GDF1
LA-N-1	5hmC loss	GINS1
LA-N-1	5hmC loss	GINS3
LA-N-1	5hmC loss	GJB6
LA-N-1	5hmC loss	GKAP1
LA-N-1	5hmC loss	GLRA3
LA-N-1	5hmC loss	GMEB1
LA-N-1	5hmC loss	GMPR2
LA-N-1	5hmC loss	GNA13
LA-N-1	5hmC loss	GNG8
LA-N-1	5hmC loss	GNLY
LA-N-1	5hmC loss	GNS
LA-N-1	5hmC loss	GOLPH3L
LA-N-1	5hmC loss	GON4L
LA-N-1	5hmC loss	GOT2
LA-N-1	5hmC loss	GP6
LA-N-1	5hmC loss	GPBP1L1
LA-N-1	5hmC loss	GPC5
LA-N-1	5hmC loss	GPC6
LA-N-1	5hmC loss	GPHN
LA-N-1	5hmC loss	GPR25
LA-N-1	5hmC loss	GRAMD2B
LA-N-1	5hmC loss	GRIA4
LA-N-1	5hmC loss	GRID2
LA-N-1	5hmC loss	GRIK2
LA-N-1	5hmC loss	GRM1
LA-N-1	5hmC loss	GRM5
LA-N-1	5hmC loss	GRM7
LA-N-1	5hmC loss	GRM8
LA-N-1	5hmC loss	GSTA3
LA-N-1	5hmC loss	GSX1
LA-N-1	5hmC loss	GTDC1
LA-N-1	5hmC loss	GTF2H1
LA-N-1	5hmC loss	GTF3C1
LA-N-1	5hmC loss	GTSE1
LA-N-1	5hmC loss	GUCY1A2
LA-N-1	5hmC loss	GVQW2
LA-N-1	5hmC loss	HAUS6
LA-N-1	5hmC loss	HDAC9
LA-N-1	5hmC loss	HDC
LA-N-1	5hmC loss	HDGFL2
LA-N-1	5hmC loss	HECTD1
LA-N-1	5hmC loss	HECTD2
LA-N-1	5hmC loss	HELB
LA-N-1	5hmC loss	HELLS
LA-N-1	5hmC loss	HERC2
LA-N-1	5hmC loss	HEXIM2
LA-N-1	5hmC loss	HFM1
LA-N-1	5hmC loss	HIGD1B
LA-N-1	5hmC loss	HIKESHI
LA-N-1	5hmC loss	HIST1H2BN
LA-N-1	5hmC loss	HIST1H4C
LA-N-1	5hmC loss	HMCN1
LA-N-1	5hmC loss	HMGCLL1
LA-N-1	5hmC loss	HMGN5
LA-N-1	5hmC loss	HMGXB4
LA-N-1	5hmC loss	HMOX1
LA-N-1	5hmC loss	HOMEZ
LA-N-1	5hmC loss	HORMAD1
LA-N-1	5hmC loss	HOXB2
LA-N-1	5hmC loss	HOXC9
LA-N-1	5hmC loss	HOXD12
LA-N-1	5hmC loss	HPGDS
LA-N-1	5hmC loss	HRH4
LA-N-1	5hmC loss	HS3ST4
LA-N-1	5hmC loss	HS6ST2
LA-N-1	5hmC loss	HS6ST3
LA-N-1	5hmC loss	HSD17B12
LA-N-1	5hmC loss	HSD17B6
LA-N-1	5hmC loss	HSF5
LA-N-1	5hmC loss	HTATIP2
LA-N-1	5hmC loss	HTR2C
LA-N-1	5hmC loss	HUWE1
LA-N-1	5hmC loss	HYDIN
LA-N-1	5hmC loss	IAPP
LA-N-1	5hmC loss	IARS
LA-N-1	5hmC loss	IER5L
LA-N-1	5hmC loss	IFRD2
LA-N-1	5hmC loss	IFT52
LA-N-1	5hmC loss	IFT74
LA-N-1	5hmC loss	IFT80
LA-N-1	5hmC loss	IGF1
LA-N-1	5hmC loss	IL15
LA-N-1	5hmC loss	IL1RAPL1
LA-N-1	5hmC loss	IL5
LA-N-1	5hmC loss	IMMP1L
LA-N-1	5hmC loss	IMMP2L
LA-N-1	5hmC loss	ING3
LA-N-1	5hmC loss	INHBB
LA-N-1	5hmC loss	INO80D
LA-N-1	5hmC loss	INS
LA-N-1	5hmC loss	INSC
LA-N-1	5hmC loss	INTS2
LA-N-1	5hmC loss	INVS
LA-N-1	5hmC loss	IQCH
LA-N-1	5hmC loss	IRAK4
LA-N-1	5hmC loss	ISPD
LA-N-1	5hmC loss	ITCH
LA-N-1	5hmC loss	ITFG1
LA-N-1	5hmC loss	ITGA8
LA-N-1	5hmC loss	ITLN1
LA-N-1	5hmC loss	ITPR2
LA-N-1	5hmC loss	ITSN1
LA-N-1	5hmC loss	JCHAIN
LA-N-1	5hmC loss	KAT7
LA-N-1	5hmC loss	KCNE5
LA-N-1	5hmC loss	KCNH5
LA-N-1	5hmC loss	KCNIP4
LA-N-1	5hmC loss	KCNJ14
LA-N-1	5hmC loss	KCNJ4
LA-N-1	5hmC loss	KCNMB4
LA-N-1	5hmC loss	KCNQ3
LA-N-1	5hmC loss	KCNQ5
LA-N-1	5hmC loss	KCTD18
LA-N-1	5hmC loss	KCTD9
LA-N-1	5hmC loss	KDM4C
LA-N-1	5hmC loss	KIAA0100
LA-N-1	5hmC loss	KIAA0753
LA-N-1	5hmC loss	KIAA0825
LA-N-1	5hmC loss	KIAA1109
LA-N-1	5hmC loss	KIAA1217
LA-N-1	5hmC loss	KIDINS220
LA-N-1	5hmC loss	KIF16B
LA-N-1	5hmC loss	KIF1B
LA-N-1	5hmC loss	KIF2C
LA-N-1	5hmC loss	KIRREL2
LA-N-1	5hmC loss	KIT
LA-N-1	5hmC loss	KLHDC10
LA-N-1	5hmC loss	KLHL1
LA-N-1	5hmC loss	KLK10
LA-N-1	5hmC loss	KLK8
LA-N-1	5hmC loss	KLRC1
LA-N-1	5hmC loss	KMT2B
LA-N-1	5hmC loss	KMT2D
LA-N-1	5hmC loss	KNL1
LA-N-1	5hmC loss	KNTC1
LA-N-1	5hmC loss	KRTAP12-2
LA-N-1	5hmC loss	KRTAP5-2
LA-N-1	5hmC loss	KSR2
LA-N-1	5hmC loss	KYNU
LA-N-1	5hmC loss	L2HGDH
LA-N-1	5hmC loss	L3MBTL4
LA-N-1	5hmC loss	LAIR1
LA-N-1	5hmC loss	LAMP1
LA-N-1	5hmC loss	LAPTM4A
LA-N-1	5hmC loss	LARGE1
LA-N-1	5hmC loss	LARP4
LA-N-1	5hmC loss	LARS2
LA-N-1	5hmC loss	LAT
LA-N-1	5hmC loss	LCP2
LA-N-1	5hmC loss	LEFTY1
LA-N-1	5hmC loss	LGALS4
LA-N-1	5hmC loss	LGSN
LA-N-1	5hmC loss	LIM2
LA-N-1	5hmC loss	LIN28A
LA-N-1	5hmC loss	LINGO2
LA-N-1	5hmC loss	LIPJ
LA-N-1	5hmC loss	LMF2
LA-N-1	5hmC loss	LRFN5
LA-N-1	5hmC loss	LRIG2
LA-N-1	5hmC loss	LRMP
LA-N-1	5hmC loss	LRP12
LA-N-1	5hmC loss	LRP1B
LA-N-1	5hmC loss	LRRC2
LA-N-1	5hmC loss	LRRC3B
LA-N-1	5hmC loss	LRRC40
LA-N-1	5hmC loss	LRRC4C
LA-N-1	5hmC loss	LRRC7
LA-N-1	5hmC loss	LRRC8A
LA-N-1	5hmC loss	LRRC8C
LA-N-1	5hmC loss	LRRIQ1
LA-N-1	5hmC loss	LRRIQ3
LA-N-1	5hmC loss	LRRTM4
LA-N-1	5hmC loss	LRSAM1
LA-N-1	5hmC loss	LSAMP
LA-N-1	5hmC loss	LTA4H
LA-N-1	5hmC loss	LURAP1L
LA-N-1	5hmC loss	LUZP2
LA-N-1	5hmC loss	LY86
LA-N-1	5hmC loss	LYST
LA-N-1	5hmC loss	MACROD2
LA-N-1	5hmC loss	MAGEB18
LA-N-1	5hmC loss	MAGEC3
LA-N-1	5hmC loss	MAGI2
LA-N-1	5hmC loss	MAK
LA-N-1	5hmC loss	MALRD1
LA-N-1	5hmC loss	MAML2
LA-N-1	5hmC loss	MAN2A1
LA-N-1	5hmC loss	MAP2K4
LA-N-1	5hmC loss	MAP2K6
LA-N-1	5hmC loss	MAP3K3
LA-N-1	5hmC loss	MAPK8
LA-N-1	5hmC loss	MAPKAPK5
LA-N-1	5hmC loss	MARCH1
LA-N-1	5hmC loss	MARVELD3
LA-N-1	5hmC loss	MAU2
LA-N-1	5hmC loss	MBD5
LA-N-1	5hmC loss	MBTD1
LA-N-1	5hmC loss	MCM5
LA-N-1	5hmC loss	MDGA2
LA-N-1	5hmC loss	MDM4
LA-N-1	5hmC loss	MED1
LA-N-1	5hmC loss	MED10
LA-N-1	5hmC loss	MED13L
LA-N-1	5hmC loss	MED23
LA-N-1	5hmC loss	MED9
LA-N-1	5hmC loss	MEF2B
LA-N-1	5hmC loss	MEF2C
LA-N-1	5hmC loss	METTL13
LA-N-1	5hmC loss	METTL14
LA-N-1	5hmC loss	METTL15
LA-N-1	5hmC loss	METTL22
LA-N-1	5hmC loss	METTL9
LA-N-1	5hmC loss	MFSD14B
LA-N-1	5hmC loss	MGAM
LA-N-1	5hmC loss	MGAT4C
LA-N-1	5hmC loss	MIER1
LA-N-1	5hmC loss	MILR1
LA-N-1	5hmC loss	MKL1
LA-N-1	5hmC loss	MKRN2
LA-N-1	5hmC loss	MMP16
LA-N-1	5hmC loss	MMP8
LA-N-1	5hmC loss	MMS19
LA-N-1	5hmC loss	MNDA
LA-N-1	5hmC loss	MPDZ
LA-N-1	5hmC loss	MRPL10
LA-N-1	5hmC loss	MRPL22
LA-N-1	5hmC loss	MRPS23
LA-N-1	5hmC loss	MS4A4E
LA-N-1	5hmC loss	MSANTD4
LA-N-1	5hmC loss	MSR1
LA-N-1	5hmC loss	MTG1
LA-N-1	5hmC loss	MTMR7
LA-N-1	5hmC loss	MTOR
LA-N-1	5hmC loss	MUC2
LA-N-1	5hmC loss	MYF5
LA-N-1	5hmC loss	MYF6
LA-N-1	5hmC loss	MYH10
[truncated: 3,950 more rows]
