# Supplementary material for: Multiomics Analysis of Neuroblastoma Cells Reveals a Diversity of Malignant Transformations
Source: Front Cell Dev Biol. 2021 Sep 7;9:727353. doi: 10.3389/fcell.2021.727353 (PMC8452964; doi:10.3389/fcell.2021.727353)
Supplement: Supplementary file 4 [file Table_3.XLSX]

## Sheet: Sheet1
Table S3. The list of RT-qPCR primers.
Gene	Primer sequence (5' --> 3')
B2M	Forward	CTCACGTCATCCAGCAGAGAATG
	Reverse	TCTTTTTCAGTGGGGGTGAATTCAG
HIF1A	Forward	ATCCATGTGACCATGAGGAAATGAGAG
	Reverse	TCGGCTAGTTAGGGTACACTTCATTC
HIF2A (EPAS1)	Forward	CACTGCTTCAGTGCCATGACA
	Reverse	TGTCCAGGAGGAAGGGACTGT
VEGFA	Forward	AGGAGGAGGGCAGAATCATCA
	Reverse	CTCGATTGGATGGCAGTAGCT
RAB3D	Forward	GATACGCGGACGACTCCTTC
	Reverse	GGATTCCTGATTGGCGATGTC
CTC-510F12.4	Forward	GGTCTGTCAAGGCAACACAC
	Reverse	GACGCGATGTGTCTCCAAAC
UBR4	Forward	TTCCGCTTACCGTTCTTCCC
	Reverse	CCAGCCTCCCTCTGTGTTAC
RP5-1126H10.2	Forward	TGACATTGCCAAGCACCCAG
	Reverse	GCACAAACCTGACAACTCCAC
SOX11	Forward	CGCCGACGACCTGATGTTC
	Reverse	CGAATCCAAATCCTTATCCACCA
AC010729.1	Forward	GCTCTAACCTGTGAGGACGG
	Reverse	CTCCTTCATCCGAAGCACCT
